# Supplementary material for: Fusing metabolomics data sets with heterogeneous measurement errors
Source: PLoS One. 2018 Apr 26;13(4):e0195939. doi: 10.1371/journal.pone.0195939 (PMC5919515; doi:10.1371/journal.pone.0195939)
Supplement: S2 File — The file amine_qc.csv contains the amine metabolite levels of the patient samples after QC correction. (CSV) [file pone.0195939.s003.csv]

0.000876556	0.001687673	0.004133051	0.018946651	0.077286546	0.066933632	0.009263271	0.042556678	0.04957405	0.037466918	0.005316213	0.011010748	0.009050989	0.038840526	0.02022727	0.072561292	0.010127507	0.108495096	2.464852553	0.028305828	8.886261223	0.252772456	1.077865778	41.67925807	0.191201772	0.264315446	1.274081294	1.725275186	9.132009692	0.14809054	2.14256464	1.179583802	1.955616011	1.954251877	1.166670638	3.000518013	3.090270056	0.531072279	3.197654474	0.88641727	0.426369286	2.914833399	0.608899303
0.00067195	0.000977381	0.003170823	0.007793311	0.073368005	0.082810619	0.004994968	0.042548701	0.03798183	0.03387223	0.004711546	0.009098325	0.008197623	0.03843271	0.020330875	0.044419996	0.015127653	0.119436662	2.323189088	0.024259355	9.295667097	0.306196588	1.139314211	43.51640693	0.205554227	0.29253765	1.306182682	1.488607848	9.521274709	0.165992743	2.159459643	1.231475008	1.955735624	2.019563837	1.191556945	3.000543288	3.115649644	0.518950118	3.378042407	0.863164592	0.43687442	3.060900409	0.674834921
0.000383422	0.001110214	0.004891631	0.009109166	0.06351533	0.095357572	0.007083166	0.038793691	0.027355839	0.045870885	0.003083694	0.008005403	0.004785955	0.035068501	0.021826948	0.042609821	0.014001467	0.093431168	1.7436463	0.019047523	8.634151424	0.157412343	1.123923233	31.30804864	0.160314036	0.218783611	1.270270206	1.32834286	9.437200911	0.170318443	1.818638635	1.119975312	1.85569208	2.340142547	1.232196732	2.395038199	3.516428078	0.388526211	3.073759403	0.827069761	0.516063854	3.067398024	0.60304265
0.000405302	0.001539264	0.004948031	0.008787292	0.060349484	0.071524231	0.009621697	0.034548232	0.025111213	0.039473373	0.002870468	0.007630119	0.009366725	0.034885471	0.0156131	0.041751947	0.012443089	0.096146055	1.889113591	0.019934243	10.07107514	0.165794007	1.170910103	31.90982154	0.165606731	0.208206292	1.282946533	1.448446084	9.477895589	0.160309701	1.928002074	1.136122579	1.889930368	2.208449221	1.196358809	2.30825604	3.598898419	0.398118185	3.099373111	0.832638222	0.487637741	3.118586294	0.591472638
0.000995362	0.001299422	0.002171833	0.00927934	0.097516232	0.221999503	0.006256254	0.04197782	0.038612802	0.053877554	0.005625904	0.006545056	0.006543377	0.031341683	0.019954152	0.049064026	0.016555623	0.086506736	2.197445154	0.045796566	11.51484858	0.218016281	1.240456287	37.43260259	0.16181931	0.370387646	1.193521256	1.276027492	8.109749245	0.127802001	1.803233436	1.229088717	2.175563329	1.921067789	1.189894544	3.073665685	2.760506788	0.603174461	3.748501977	0.726506922	0.553227644	2.979116893	0.619309204
0.000361264	0.001330001	0.00369545	0.009061407	0.101877926	0.194227189	0.004742149	0.039357477	0.045435138	0.048440165	0.005971971	0.007109341	0.010003728	0.026529515	0.025689541	0.053477586	0.01685049	0.126697734	2.208220413	0.04776745	11.860044	0.222463558	1.227370653	38.10631509	0.169252167	0.366639762	1.241650755	1.293231699	8.028467758	0.120376118	1.82579619	1.263127698	2.163588777	1.951070429	1.221070741	3.172534807	2.820754542	0.596025272	3.742475265	0.734186801	0.513138984	2.998919947	0.614304832
0.000538397	0.000892854	0.003070452	0.009278785	0.077717197	0.152313971	0.006189367	0.05901036	0.041149106	0.07522497	0.006940153	0.006409638	0.009877308	0.026176726	0.021673945	0.052504176	0.014988021	0.089408827	1.743801348	0.029507117	9.963801248	0.196734954	1.327044502	36.60510781	0.156786006	0.317509347	0.976734477	1.122892604	9.656107577	0.110075442	2.016842048	1.064567573	1.912429496	1.553601918	0.987657104	2.844958224	2.619513374	0.491316049	3.408268127	0.706441606	0.411657741	2.896374646	0.56302857
0.000445818	0.000693036	0.003430207	0.010901293	0.078342223	0.141976138	0.004995649	0.071622322	0.025131225	0.080863477	0.006079787	0.006662196	0.008873982	0.02960589	0.022848289	0.04111061	0.014004608	0.076937669	1.868146575	0.030922136	10.46738734	0.196772868	1.201005667	34.41712689	0.164959929	0.31010454	1.009790523	1.114344629	9.183256013	0.115386599	1.908462522	1.075698227	1.946968644	1.490622886	1.012185293	2.897332799	2.597356643	0.489886601	3.327864396	0.654365468	0.413275916	3.030696842	0.555503261
0.000589094	0.001981312	0.003311713	0.007533569	0.104061079	0.058981341	0.005755502	0.032513869	0.030696732	0.05389214	0.020365156	0.006661907	0.005239136	0.049245349	0.026995475	0.047248747	0.01196511	0.077001041	1.855963809	0.019857951	10.4359561	0.242242419	1.282758102	30.90758194	0.160270701	0.202202014	1.305511798	1.234153076	10.37683434	0.10124627	2.193793215	1.226667	1.720910056	2.171095339	1.250781968	2.265457179	3.230721424	0.424749802	2.928617631	0.845007964	0.376981537	3.215074681	0.575089388
0.000610354	0.001173224	0.005673873	0.004976614	0.113602529	0.073364006	0.006440184	0.034168967	0.034321913	0.0519864	0.020331896	0.006149245	0.005492774	0.045940256	0.027132517	0.049024284	0.012049808	0.083381275	2.09552288	0.019167359	11.22929194	0.242170611	1.102792935	32.37502131	0.17094711	0.204078474	1.29902242	1.3778625	9.921762116	0.106961002	2.200717016	1.261397839	1.671757056	2.123562969	1.265346665	2.226065748	3.287491448	0.431618161	2.884433937	0.844256737	0.383811144	3.134737733	0.578060706
0.000326337	0.000356251	0.002707736	0.016333597	0.060251076	0.032628387	0.004572284	0.024847633	0.042705235	0.047187264	0.011067301	0.006507305	0.009120619	0.039634189	0.015324264	0.04889555	0.011246061	0.068469503	2.211097259	0.01135155	10.47239006	0.348385267	1.23754164	46.73590862	0.190825883	0.10507939	1.345406994	1.57278018	10.79045424	0.183906118	2.378523043	1.485866393	1.802412087	2.211120603	1.491197774	2.490519396	4.167923672	0.305509614	2.799115185	0.890430395	0.211719769	3.45918106	0.760766033
0.000475665	0.000370625	0.003329153	0.011087217	0.05979146	0.042526098	0.006852906	0.031328025	0.035402791	0.057370363	0.011130357	0.006594341	0.00814287	0.042962512	0.015156262	0.047297177	0.009350407	0.07768417	2.219705604	0.011258603	10.08398847	0.337897798	1.334074571	45.66291373	0.188583113	0.104992475	1.291400133	1.488793128	10.40336706	0.175649181	2.409650346	1.509425418	1.834463842	2.149359306	1.42682494	2.574253064	4.04833208	0.293396857	2.891928117	0.95065485	0.198758248	3.468071328	0.681223867
0.00071972	5.12084E-05	0.001943549	0.008089067	0.055619277	0.018799588	0.00582925	0.0613792	0.023339528	0.033148996	0.003243073	0.007366675	0.006955604	0.036605024	0.018019977	0.049854042	0.007397453	0.068319989	2.055810578	0.022707325	10.08164977	0.324099656	1.27126199	49.91552682	0.168901366	0.230713081	1.130622596	1.080112252	7.544218665	0.12286382	1.732110071	0.751266581	1.827181881	1.328071416	0.771032433	2.911679805	2.616056975	0.922749678	2.530605786	0.560323217	0.163080114	2.044483555	0.582356719
0.000539463	0.000152924	0.002427384	0.005880421	0.056671489	0.020044282	0.00585756	0.051560922	0.026701441	0.048143692	0.003887663	0.007862188	0.00846282	0.043720983	0.013973681	0.037803792	0.007410066	0.064368554	2.068819994	0.021067607	8.704580979	0.314438453	1.248303207	51.01734574	0.174049249	0.23753977	1.10705833	1.134490548	7.870859431	0.122644435	1.749183634	0.75275198	1.737426744	1.276069451	0.736667717	2.847941533	2.614057736	0.919931455	2.493739727	0.541275203	0.170363882	2.052626631	0.590295055
0.000395963	0.001052409	0.002422529	0.008408552	0.086693334	0.070359278	0.006271459	0.042569234	0.040065482	0.029464772	0.006545746	0.008761411	0.010200056	0.040216244	0.019797814	0.046550841	0.011348766	0.106300001	2.51841099	0.025055553	8.991517341	0.322888016	1.095949829	41.97735785	0.207591384	0.279690413	1.218990298	1.558196034	9.302844472	0.144921065	2.142457687	1.181789806	1.955772644	2.054031078	1.176353707	3.000782815	3.253490656	0.553126743	3.273519633	0.898447193	0.429444175	3.045193014	0.660843287
0.000821985	0.00070639	0.002679056	0.009637632	0.063678178	0.025431055	0.006133433	0.048239518	0.05394132	0.0320503	0.00215227	0.007342653	0.008819544	0.037602613	0.00979742	0.045335082	0.006953653	0.071182611	2.184125544	0.034091699	8.010928216	0.351893175	1.108998739	54.76991193	0.192177739	0.237049507	1.259467129	1.324657273	6.507205871	0.159054104	1.721160266	0.998637514	1.939125221	1.444542243	0.946747493	3.337644528	2.923020171	0.460700241	3.224822354	0.651366298	0.271551968	2.12542987	0.67496692
0.000397319	0.000297043	0.003677928	0.011756217	0.067409651	0.025983966	0.008191031	0.029612999	0.048576792	0.028405971	0.001770122	0.006203842	0.006825581	0.035803068	0.00982294	0.039913094	0.006410563	0.056578361	2.627468757	0.035844641	9.381939718	0.349518528	1.122931522	55.15443706	0.194860782	0.24433203	1.265080445	1.404836075	6.637636193	0.14697329	1.714985561	0.946005364	2.009967566	1.397097056	0.991937185	3.283081899	2.955803188	0.478552279	3.177918671	0.65912816	0.257916951	2.112057071	0.711502072
0.000655514	0.000377023	0.004069719	0.008151442	0.054269034	0.042225991	0.005261889	0.044288025	0.031169877	0.026956027	0.013880461	0.008824661	0.005906281	0.051728519	0.014036639	0.048528698	0.009951138	0.038791164	1.906438415	0.012394482	8.257986094	0.355928462	1.122834057	44.53304673	0.167631796	0.101622434	0.947227406	1.224624984	8.990928009	0.188466025	1.901640111	1.208031715	1.697245333	2.155283187	1.165597678	2.451755588	3.468636474	0.916349653	2.886380868	0.791319878	0.235775062	3.089539143	0.597174297
0.000541116	5.40016E-05	0.003316281	0.007531271	0.056718331	0.033117246	0.0052153	0.052042878	0.046514523	0.026857471	0.014143633	0.009339491	0.009234886	0.052556948	0.014510847	0.057545292	0.0102152	0.073263859	1.984164873	0.012675993	7.796125649	0.346526343	1.07842635	39.03748549	0.168289821	0.096892686	0.999717531	1.181629783	8.965412302	0.189794438	1.978587736	1.241467167	1.670636166	2.232219848	1.174406266	2.538559779	3.532386849	0.933820809	2.932602246	0.777951418	0.227097641	3.102206706	0.603847601
0.000571009	0.000851209	0.003237906	0.009147588	0.108288127	0.023046079	0.008159918	0.078428641	0.035663402	0.038626523	0.002840158	0.007198179	0.007907742	0.036697971	0.023934495	0.045449056	0.010594091	0.080140315	2.789794771	0.011705479	10.43228985	0.300574272	1.261154355	42.69427788	0.285294289	0.257969423	1.56405939	1.546586896	8.832840765	0.150476279	2.587645075	0.935831469	2.407115689	2.682610396	1.122352776	2.658842293	2.536025786	0.340694506	2.762738143	1.095915234	0.53337293	3.135886611	0.997325238
0.000720806	0.00110923	0.001871966	0.008088026	0.105640824	0.018498568	0.00726497	0.065681623	0.037425884	0.049027428	0.004109471	0.007760379	0.009218174	0.041073694	0.019276768	0.044040165	0.010565624	0.046081815	2.845441968	0.011477224	10.65016357	0.299521201	1.297555456	40.87903963	0.266846346	0.258777942	1.535651668	1.590124412	8.672586879	0.163200998	2.807191342	0.973371878	2.327060819	2.523407527	1.151204427	2.940523177	2.568789035	0.3491419	2.886808251	1.07655478	0.54445165	3.225830162	0.972828215
0.000919999	0.000931054	0.002514101	0.01402973	0.054110208	0.050586593	0.005336715	0.094443435	0.055901108	0.032385	0.003552494	0.009918575	0.008025372	0.041673508	0.008664836	0.042099463	0.006525248	0.108860791	1.790790939	0.053250573	7.356876022	0.286280556	0.905612024	61.74075196	0.153157328	0.218031818	1.031414866	1.789596249	8.349667518	0.123597697	1.586228992	0.841614801	1.02220079	0.675447734	0.776290115	3.541231003	2.260419384	0.923042735	3.681308773	0.714961962	0.378845498	1.671860117	0.592903288
0.000958843	0.000913926	0.002730788	0.016107159	0.057302113	0.045551649	0.00514084	0.083344319	0.052723253	0.0390563	0.002796703	0.009794605	0.009452645	0.041275613	0.010303737	0.05351712	0.005899562	0.130043445	1.748025454	0.049440723	7.337940412	0.288490116	0.928929121	60.25986597	0.152923574	0.216953455	1.073932592	1.82904546	8.47407516	0.129644883	1.691738383	0.844934011	1.000259653	0.721546114	0.757508591	3.502527394	2.19944803	0.902805142	3.680901132	0.706625566	0.352136299	1.657806187	0.584685516
0.000675021	0.000678754	0.002466903	0.009614831	0.043382096	0.019669202	0.007795959	0.04356586	0.033180115	0.025119631	0.004375747	0.010925668	0.008738067	0.045245744	0.01639421	0.047153875	0.012255797	0.073532776	2.355260425	0.010209217	8.58364508	0.260224546	1.207269853	31.98129215	0.188032149	0.167320529	1.428679287	1.277174499	5.619845208	0.092504295	2.024699464	0.854873884	1.736507165	2.467735951	1.023202042	2.811108887	2.976303599	0.515541545	4.159474401	0.857285811	0.496237343	2.483997678	0.704603045
0.000669946	0.001015358	0.002402891	0.008759356	0.046453712	0.017900022	0.005440762	0.041668334	0.025594974	0.028705718	0.004049915	0.010194977	0.007973872	0.046603024	0.018686476	0.042180319	0.011790077	0.076278938	2.096729003	0.009717046	8.658194456	0.255731019	1.336274414	33.28809796	0.197172156	0.164094446	1.428161356	1.307711278	6.309723843	0.085734593	1.994629252	0.868486407	1.765443629	2.494191231	0.995902557	2.942740833	2.903181401	0.539021176	4.318991658	0.880277732	0.466381654	2.510956582	0.669065902
0.000802992	0.001985017	0.002119618	0.009972058	0.062024312	0.051335044	0.005449611	0.027153057	0.044165868	0.028134803	0.004478477	0.007535257	0.006541122	0.023794748	0.019311815	0.049084107	0.010492406	0.181947684	2.341461839	0.02209653	7.960488244	0.193256883	0.655359717	37.88696792	0.216672638	0.171310117	1.18481397	1.733748281	5.541691858	0.177082377	1.742078198	0.949928487	1.941139665	2.484581444	1.044149421	2.116478337	2.828894539	0.369824407	2.340058791	0.942558873	0.387666001	2.804192514	0.685486855
0.000829016	0.001671577	0.003704454	0.007533172	0.061784292	0.047128251	0.005563367	0.051617386	0.045610389	0.0219934	0.004234354	0.008857557	0.01023149	0.024829343	0.021854965	0.054357848	0.009985254	0.170623386	2.293190779	0.02042751	8.088132854	0.212762127	0.604189416	32.2507151	0.205437491	0.164721498	1.23847151	1.649325796	5.533769912	0.181446151	1.662669812	1.012665825	1.998448626	2.426188697	1.082257438	2.06518755	2.829917	0.371967501	2.29441901	0.913997881	0.362062666	2.821215937	0.681354701
0.000866438	0.000812168	0.004203247	0.006342686	0.058658129	0.084826339	0.005026092	0.042544643	0.026041119	0.0355654	0.005195261	0.009415753	0.007043097	0.039296238	0.02054326	0.048818369	0.012821868	0.118036701	2.437538039	0.023717398	8.669775867	0.249050233	1.085173401	40.35068308	0.184142036	0.281763987	1.341850561	1.395208584	9.648615048	0.145385204	2.13713382	1.197266548	1.955368895	2.112915299	1.193748041	3.000292654	3.133913431	0.536110654	3.200269448	0.888890232	0.413886559	3.051152796	0.66304254
0.000686869	0.001794916	0.002962724	0.006308029	0.135942565	0.031806147	0.006467107	0.047738126	0.051083909	0.075346362	0.004176907	0.005624629	0.013207393	0.069322791	0.032960154	0.045033416	0.014101798	0.335799206	2.010663728	0.022597099	12.07616387	0.222852157	0.785341484	49.22927256	0.185281555	0.385368588	1.574080331	1.619573607	10.46377543	0.120674513	2.080782024	1.38339183	2.262287154	1.384795378	1.160776144	3.374196943	3.153535302	0.252307872	3.311610414	0.935316086	0.685977157	2.897813739	0.692919823
0.001082732	0.001665018	0.003582948	0.011337701	0.140506526	0.044111966	0.010008007	0.035244843	0.043072503	0.076294319	0.004291399	0.006043644	0.012580566	0.069737154	0.02909931	0.044336446	0.015187037	0.30428543	1.782124995	0.023423934	12.56767173	0.229992648	0.848805374	47.559478	0.180237016	0.401356978	1.511201344	1.644609299	9.811872319	0.120581763	2.131086245	1.392888691	2.25863659	1.412594632	1.143889414	3.387202718	3.074730755	0.256684538	3.28540848	0.885358517	0.701251561	2.763282346	0.707518689
0.000885414	0.00371709	0.003771155	0.010157073	0.106014909	0.056038643	0.007687819	0.071401071	0.042805343	0.056406338	0.002959422	0.006741137	0.00544338	0.076532716	0.039187026	0.049177749	0.017973174	0.145300329	2.504357913	0.008834964	12.09464008	0.43152069	1.268756272	39.87310421	0.189107552	0.196474031	1.732039663	1.477160521	12.50385936	0.420859683	2.802049961	1.474967585	2.559803655	2.498915243	1.332701089	2.940219369	3.139721854	0.632769325	3.304506795	1.037378384	0.581419825	3.631625843	0.695951878
0.001272032	0.004362157	0.004417928	0.00866665	0.103168848	0.054182523	0.00700406	0.081840678	0.042716804	0.049838554	0.002528885	0.007219286	0.009463193	0.076615563	0.029758325	0.041118468	0.019725981	0.140813914	2.285478123	0.010956164	11.68433365	0.422263692	1.38494744	41.18946925	0.196325284	0.205960837	1.695572565	1.498671623	12.30646595	0.44319109	2.783742007	1.518681276	2.516289081	2.469581384	1.295744983	3.078272661	3.226702027	0.630653592	3.330004056	1.078772849	0.606923201	3.597317971	0.706980465
0.000499995	0.003426937	0.002882623	0.015962784	0.125443779	0.042005099	0.005866676	0.035024852	0.045973939	0.050547465	0.002428464	0.005436717	0.007866939	0.085844708	0.031775808	0.049895468	0.018639232	0.119260025	2.120674798	0.008890304	11.4186	0.3327124	1.203852034	37.97630164	0.173986715	0.201133075	1.29392765	1.525293273	12.46155302	0.334488825	2.825427503	1.193193301	2.313251135	1.931259849	1.110593451	2.465522072	3.28163415	0.320775777	2.597810472	0.936000264	0.443762493	3.678033441	0.637579814
0.000872435	0.003485244	0.004503971	0.008541988	0.126179178	0.04026106	0.003956409	0.040714173	0.048041712	0.060920177	0.001835682	0.004753286	0.008376923	0.080334375	0.038147206	0.047667824	0.019338009	0.118719369	2.492621632	0.009885066	12.80437961	0.326583469	1.102583471	39.54700437	0.166656578	0.194137573	1.480451167	1.486544326	12.78520472	0.298062229	2.837124466	1.176264063	2.257770415	1.92957217	1.094330119	2.49067209	3.361873223	0.326606883	2.599181633	0.937509809	0.429034141	3.453807784	0.587930159
0.000847074	0.00173738	0.004632931	0.015640459	0.128268486	0.030401107	0.005725814	0.059193488	0.055108585	0.045778622	0.007364823	0.007641338	0.012858404	0.074251796	0.024049731	0.048702823	0.012610172	0.331553396	1.822719999	0.019900432	10.52299243	0.257662726	0.832635596	43.96500666	0.165975624	0.402172324	1.606713092	1.612016671	9.058935821	0.11924242	1.944317445	1.316831459	2.289718222	1.651076823	1.128101025	3.391388775	3.566128672	0.790017669	3.579988127	0.948984429	0.888003591	2.679095717	0.653917194
0.000645438	0.002028814	0.004170966	0.00688028	0.127311097	0.042682461	0.007594001	0.073643517	0.043635921	0.048893324	0.007079998	0.007985924	0.008699924	0.071613836	0.031968904	0.039060758	0.014424668	0.35498254	2.01106023	0.019490291	10.2091037	0.241535259	0.892848485	42.0860234	0.169712985	0.379894005	1.50134891	1.661950362	9.367405312	0.136224316	1.828147681	1.355561779	2.180512923	1.59552215	1.163459397	3.541570568	3.527299942	0.776644616	3.617205811	0.933746003	0.916567742	2.589775469	0.652750857
0.000596301	0.000919696	0.004534232	0.010267415	0.058456868	0.014733527	0.006896431	0.048564994	0.048796266	0.033458878	0.00245808	0.00938335	0.009028461	0.026890563	0.016377903	0.062618602	0.007509638	0.068469846	1.965715588	0.011914846	7.750481035	0.133900985	0.650680182	53.16755856	0.189373203	0.407752185	1.160435239	1.355444139	8.849777378	0.089340305	2.402653703	1.045898344	2.402253395	2.201156965	0.857451461	4.706308788	3.325483266	0.4276186	2.787943829	0.652944618	0.378839592	2.306146568	0.63008169
0.000460728	0.000953	0.003855832	0.009002952	0.057142426	0.016780027	0.006330783	0.047035939	0.051343039	0.03466825	0.002969193	0.009698394	0.007848566	0.028806571	0.016558411	0.047402127	0.007286863	0.087631536	2.124175903	0.010285888	7.140456532	0.14057567	0.583239743	52.94005468	0.186750589	0.404363706	1.236899733	1.412125824	8.697715333	0.085735109	2.480623285	1.018077732	2.456814738	2.25299831	0.869955958	4.778315186	3.366688614	0.440525469	2.762649074	0.646743221	0.353666794	2.330790304	0.654683766
0.000702937	0.000453535	0.003084659	0.006055396	0.054016349	0.032605501	0.005220348	0.054081161	0.035686602	0.05112781	0.00225807	0.00774834	0.007530595	0.046339269	0.02172496	0.049320978	0.010402714	0.081962955	3.132888391	0.011307639	9.62165864	0.260588334	1.227700138	42.71199629	0.226365672	0.320296292	1.45165399	1.412043015	9.899436862	0.10194741	3.145877541	1.139169797	2.8715914	2.509445808	1.214880966	4.134703569	4.040847948	0.37427393	2.316358212	0.960961166	0.471827014	2.994752237	0.703091723
0.000682107	0.00096029	0.00381502	0.00643297	0.051799242	0.031189907	0.006088889	0.051362184	0.031812649	0.052533367	0.001832487	0.007080883	0.006378897	0.036682502	0.018681957	0.050393139	0.010973316	0.087419342	2.967430055	0.009837861	9.754472559	0.247058485	1.188748805	47.88683516	0.25312706	0.312979496	1.50498985	1.306434311	9.692136056	0.086839853	3.107424619	1.114069914	2.775437676	2.394977147	1.271673269	4.526417619	3.99054397	0.380837107	2.329915926	0.960077886	0.461674128	3.173982756	0.720458708
0.000437724	0.001060096	0.002995201	0.008971933	0.057081034	0.060349735	0.004890278	0.042545719	0.050414896	0.033821848	0.004587574	0.008032025	0.00795767	0.038151625	0.02023715	0.041751013	0.013487369	0.116662318	2.437587012	0.024143838	9.556461937	0.254348488	1.100882013	43.64050211	0.197451146	0.281292087	1.295359456	1.582616049	9.548179938	0.158793413	2.180037508	1.21707846	1.956033033	2.105307196	1.199097038	3.00062506	3.208168421	0.526315882	3.448578772	0.879013277	0.437172618	2.906476975	0.660148218
0.000991962	0.000734161	0.00561318	0.007655528	0.047794742	0.013701606	0.009987613	0.064349217	0.029319276	0.028202225	0.009077148	0.009046577	0.006021058	0.04228555	0.014667255	0.053497158	0.010126392	0.082509862	1.812519049	0.014814994	7.390488376	0.148428973	0.678148294	46.31040524	0.201819827	0.363296067	1.564751306	1.521735465	7.507068525	0.101037488	2.529873107	1.270477592	2.485529548	2.731265682	1.050904601	5.156013986	3.501563449	0.766417365	2.924054555	0.765827438	0.406795418	2.369502502	0.709596176
0.000586064	6.52239E-05	0.005083804	0.012016294	0.047689362	0.012007543	0.010674486	0.063891251	0.036984572	0.037656966	0.010340105	0.008844703	0.008659875	0.043921194	0.015760247	0.042811279	0.010172522	0.088733405	2.092207424	0.013296265	6.054997978	0.140254938	0.665090084	53.8475605	0.208460199	0.375084435	1.488492048	1.53871091	8.288420534	0.095885882	2.41623079	1.321181962	2.529545859	2.55196969	1.046408053	5.113747199	3.479409631	0.766140758	2.910950436	0.737015748	0.402342685	2.439443659	0.677784977
0.000929497	0.000730523	0.002722754	0.005028894	0.045552865	0.037271623	0.007437781	0.055702613	0.035826629	0.049365544	0.00235407	0.007935443	0.007318478	0.061089745	0.029112379	0.04585714	0.012385368	0.070605375	2.419348881	0.010112728	8.378132377	0.245941064	1.257681159	41.93288826	0.21360812	0.285044495	1.600269713	1.215222968	9.20631569	0.114047989	3.523396593	1.295222068	2.896386932	3.700688625	1.388521729	4.590316394	3.834226469	0.711262837	2.331787019	1.037428437	0.471957771	3.474562764	0.68874711
0.000730521	0.00086182	0.00303192	0.006131143	0.045252873	0.040848677	0.008816874	0.0656996	0.029245379	0.054086178	0.002945918	0.00670143	0.008361862	0.05729739	0.019715384	0.048382031	0.011740393	0.097191487	2.737355597	0.010807856	8.471033923	0.238657067	1.171780531	41.90082409	0.221245926	0.293203399	1.569525455	1.278793726	9.22536007	0.112598224	3.434730262	1.265790895	3.065791743	3.580260664	1.389927025	4.287902453	3.790507867	0.688766981	2.44869545	1.068494585	0.450622354	3.376603712	0.682605791
0.000316056	0.001416946	0.00301042	0.010774908	0.09508357	0.023643984	0.008804388	0.038173586	0.040001421	0.04110657	0.002504699	0.007865007	0.009730714	0.044728664	0.010625217	0.045503645	0.006610684	0.097692022	2.62734009	0.014799552	6.561591708	0.425097643	0.872258397	43.29200884	0.196250773	0.195116944	1.07759676	1.354883518	8.687564183	0.097270808	1.618650577	0.767310309	1.301449464	1.264886057	0.665270084	2.893714063	2.507492103	0.350390014	3.098184551	0.678938655	0.41383157	1.902198732	0.520354756
0.001309119	0.001159572	0.002656166	0.007767883	0.092447935	0.018935394	0.009078952	0.041523699	0.042055203	0.058700244	0.003480937	0.007426887	0.009640739	0.03841644	0.006395316	0.045179532	0.007409194	0.10981923	2.310258041	0.014472587	6.75671212	0.426527	0.83004908	43.72555419	0.196040966	0.197684569	1.015896204	1.476043643	8.657961415	0.102623225	1.669099821	0.761197334	1.311728538	1.175212055	0.659134542	2.765051233	2.498108758	0.356696911	3.074461448	0.66151646	0.430983593	1.876842962	0.510285181
0.000653465	0.00156589	0.005972682	0.00919603	0.069541939	0.179682236	0.006814703	0.04860185	0.067105921	0.034789879	0.002217347	0.007493442	0.010377386	0.053560522	0.021078396	0.052215102	0.013555763	0.10648908	2.445112472	0.01211782	7.563641056	0.429381396	1.110944923	43.41328508	0.222976662	0.245858107	1.053225505	1.553383829	10.64445772	0.098699806	2.075904634	0.964678276	1.585791483	2.220840131	1.028368916	2.885097509	3.110897408	0.730173988	2.814729848	0.837378398	0.345005315	3.314717519	0.614481949
0.000834629	0.001625391	0.004070213	0.010800552	0.065407622	0.159226213	0.010258741	0.050176644	0.0378157	0.035291433	0.003266362	0.007502208	0.007531049	0.053981827	0.026225113	0.047209883	0.011981145	0.108119402	1.770487871	0.012236568	8.932869281	0.440279079	1.172899374	42.41977814	0.252925369	0.249815639	1.150444741	1.490094916	10.70290864	0.099755612	2.032959964	0.958163614	1.647699372	2.189323176	1.035258782	2.885979613	3.137269297	0.687577659	2.906795581	0.86487578	0.368389832	3.069914888	0.613986617
0.000692187	0.001309328	0.002862314	0.006816613	0.06433061	0.235169829	0.00947894	0.04684518	0.05161071	0.022259778	0.005403923	0.007293541	0.007534122	0.043366807	0.021332963	0.050774482	0.011620951	0.108374053	1.901773196	0.018136182	7.897769245	0.271384492	1.008801452	39.81858966	0.215119985	0.209183784	1.160292105	1.574575791	8.243937388	0.118209684	1.945909165	1.101281097	1.66790301	2.453719503	1.124553589	2.925070406	2.721699937	0.709857531	2.74811426	0.941168792	0.407668784	3.120006569	0.586980973
0.000690452	0.001292992	0.002904088	0.005944241	0.05988382	0.231999949	0.012855719	0.055948932	0.038354082	0.020661375	0.006213928	0.006298314	0.007215367	0.038762225	0.024002143	0.05202191	0.012660555	0.132467911	2.128689035	0.015466647	8.072594667	0.269631092	0.983222755	42.95290438	0.2263643	0.208782984	1.239964106	1.50609313	8.579454776	0.116836494	1.955803857	1.091797232	1.678239332	2.528807284	1.14241006	2.816443656	2.688822857	0.741087286	2.708816612	0.897333607	0.408277942	3.074897873	0.619209868
0.00076659	0.001007793	0.004769393	0.011807594	0.062879801	0.023048901	0.014863783	0.033041597	0.051661072	0.027278271	0.002067521	0.005406701	0.009063171	0.033484844	0.00931433	0.053907461	0.006723981	0.132526735	2.857566668	0.017126474	7.249329129	0.392355765	1.018546022	45.08578886	0.203931379	0.185080155	1.25344916	1.681351863	8.167238467	0.101272521	1.841743319	0.895138569	1.405970936	1.259975799	0.812596356	2.782464593	3.106142082	0.347622669	3.466782839	0.811296231	0.533111748	2.034985051	0.562824879
0.000475372	0.001466895	0.002904631	0.012223976	0.064149636	0.026015835	0.014715329	0.040958116	0.044399362	0.030263778	0.003302267	0.005944051	0.008282118	0.035056476	0.012496208	0.045607642	0.007075644	0.131584214	2.547736913	0.014570778	7.011528582	0.417572724	1.023783491	41.31167744	0.1992647	0.186167281	1.234665875	1.710993673	8.443000139	0.106909428	1.856889915	0.915955231	1.411257102	1.207435273	0.825035909	2.843632121	3.046790942	0.343100588	3.415229401	0.845631117	0.519593215	2.007717533	0.555504186
0.000995269	0.000765777	0.002801332	0.013904095	0.08994569	0.083429223	0.007686379	0.042567261	0.028891054	0.034113413	0.005593039	0.009528669	0.006305102	0.039367522	0.019920769	0.050162327	0.010457126	0.104741039	2.130854151	0.022850574	8.593500948	0.241724023	0.998027344	39.26963103	0.153325765	0.260840094	1.254202399	1.429721297	8.302940753	0.141444894	2.12760465	1.176460876	1.955496643	1.925337939	1.066486896	3.000669916	2.969302048	0.516773383	3.117411175	0.886937449	0.381374269	2.833850051	0.594854868
0.000588395	0.001214742	0.003530751	0.0100096	0.070723648	0.054413803	0.00507044	0.029701067	0.034146407	0.02844544	0.005071676	0.005895621	0.007749574	0.030601787	0.023895234	0.048628002	0.009983893	0.185198056	2.142382852	0.022055707	7.825824476	0.22659216	0.523083238	31.84046612	0.206715319	0.166788813	1.378340377	1.627977595	5.475070753	0.175388818	1.73963032	1.018740532	2.114644186	2.535174203	0.985719513	2.131222473	2.803922638	0.353919848	2.372579997	0.980114	0.36829847	2.78366949	0.66095342
0.000552725	0.001243685	0.004042411	0.009548919	0.067923744	0.05483394	0.00729384	0.03243266	0.035148999	0.026631108	0.004530793	0.005908091	0.00768208	0.034834967	0.02319317	0.053596831	0.011343988	0.224996716	2.464735639	0.01969216	7.062387669	0.20590151	0.569514311	32.33892442	0.207998062	0.159495865	1.404848533	1.626818257	5.521027036	0.180875108	1.798537511	1.063672194	2.098225174	2.482196764	1.005827852	2.219831644	2.791263471	0.356177311	2.362567669	1.034415811	0.376870151	2.880430146	0.67719904
0.000366544	0.001109335	0.001592124	0.00774017	0.038133715	0.015448259	0.005543898	0.044766205	0.038951041	0.02499273	0.003514326	0.006193147	0.007600808	0.033146839	0.028368471	0.045806714	0.011537453	0.129289611	1.983362003	0.025526632	9.383251919	0.308068924	1.262204287	37.00486116	0.179651899	0.274175178	0.945214261	1.250471733	7.64797615	0.070149381	2.046980339	0.878888144	1.59708577	2.085862478	1.030435511	1.986067981	1.664020535	0.878733538	2.317061844	1.339901073	0.550708396	2.790069602	0.522897834
0.000633057	0.001382089	0.002375704	0.009474571	0.038871611	0.017351539	0.006905643	0.042234967	0.027579973	0.02703159	0.002973339	0.00778142	0.007760823	0.034533769	0.028103614	0.048001288	0.012349631	0.123693712	2.72574286	0.02558638	8.69437645	0.306718429	1.367334773	36.06808279	0.179622981	0.262591976	0.934421257	1.194588703	7.317352694	0.070784185	1.939224235	0.975677406	1.640180646	2.102696317	1.031342777	1.899057485	1.645845502	0.879143728	2.340368109	1.274785607	0.541673008	2.637742317	0.547314156
0.000572748	0.002942387	0.002144641	0.008661691	0.039889629	0.286982886	0.014924764	0.037597573	0.068972316	0.030348036	0.004147895	0.007394463	0.006737248	0.02320614	0.020998213	0.04370516	0.010238273	0.137370598	2.581534948	0.033059242	11.86124383	0.21841624	0.765868226	28.30293889	0.277428231	0.223913823	1.507765978	1.161593023	6.309606992	0.127596612	1.614302034	1.224810539	3.058622242	2.874673883	1.265618323	2.8909362	2.573129845	0.309596137	2.335540174	0.96902546	0.436271884	3.367787586	0.809644503
0.000841352	0.003190762	0.001998461	0.009447961	0.040656908	0.321806066	0.013169577	0.0570072	0.048786597	0.02621873	0.003305145	0.005762984	0.006243471	0.023541256	0.028562769	0.05769035	0.01032764	0.154175729	2.68806367	0.036025303	11.80094444	0.227068695	0.785490191	30.89386118	0.252162521	0.221003739	1.606210285	1.177730893	6.145992843	0.118208476	1.704291063	1.277084092	3.404307235	2.812019692	1.282849525	2.921928175	2.577294031	0.3034147	2.397939731	0.948713836	0.438191568	3.417053765	0.78702455
0.000430201	0.001579773	0.005077147	0.012401967	0.084060285	0.029446008	0.006064954	0.03191306	0.033668235	0.049806075	0.002537912	0.004709089	0.005677707	0.081662617	0.028821033	0.042429974	0.010171625	0.078893955	3.076974039	0.03050658	11.91393609	0.570477782	1.423460795	42.13214897	0.180770759	0.214186253	1.774987532	1.480252079	10.28685668	0.112584251	3.726056397	1.511440847	2.588188573	2.735355762	1.545625625	2.565449387	4.695344128	0.489882509	3.131956099	1.181018927	0.285242221	3.90270712	0.822947681
0.000368692	0.001885023	0.006426772	0.016041148	0.081185571	0.028190563	0.007009265	0.025437681	0.022694552	0.05007707	0.003065709	0.005369057	0.008068932	0.078517484	0.034350346	0.048527377	0.009908443	0.098787444	3.371998387	0.035455884	11.09493205	0.563872186	1.683857023	39.61607423	0.173135438	0.217297041	1.642252861	1.485748307	10.76650777	0.116918499	3.589396414	1.440799545	2.690340916	2.795567019	1.495432652	2.506035732	4.703351857	0.514143582	3.257087506	1.122359598	0.297433115	3.967092642	0.815180802
0.000129803	7.54832E-05	0.004231721	0.004596539	0.056330046	0.010592539	0.006595264	0.032150855	0.03888527	0.04661556	0.017819337	0.007221898	0.006312852	0.061156707	0.015350063	0.049275539	0.009989753	0.066049924	1.99288624	0.006351042	7.193175906	0.161304755	1.305217414	50.09073581	0.218227496	0.114675371	1.619664912	1.944502997	10.35675159	0.233931192	2.448057657	1.142678786	2.474751735	2.421282226	1.179875929	3.046200917	2.527472065	0.157172546	3.820298206	1.068017235	0.50945774	2.824129286	0.841948135
0.000579896	0.00109504	0.002818368	0.005062731	0.057045631	0.010020775	0.004994607	0.029817827	0.044792204	0.053627013	0.018765793	0.006750246	0.007633853	0.05776812	0.010470882	0.054776195	0.010842811	0.067325856	2.375042123	0.007634755	7.706353036	0.159532007	1.324784433	44.48614046	0.246430358	0.116742325	1.635571134	1.933175221	10.67807389	0.234481495	2.503833893	1.138115989	2.456400139	2.260698002	1.192231047	3.022436455	2.597654582	0.152919002	3.94391844	1.104818347	0.508739521	2.846380859	0.844244894
0.000638994	0.000760804	0.003145537	0.010026798	0.084959085	0.024480611	0.007304723	0.07166623	0.030307014	0.031072487	0.003274882	0.004665676	0.007111494	0.049008846	0.020078205	0.05074803	0.011452255	0.074355079	1.848795763	0.028192943	8.7661266	0.211979734	0.905461905	35.94011294	0.206999143	0.254857064	1.455803439	1.786138359	6.871952185	0.093227118	2.467377933	1.011964868	1.535292182	1.570267148	1.250792995	3.822643762	2.891475302	0.363652038	2.920960292	1.246377413	0.334438379	2.919472184	0.626658771
0.000501555	0.00071194	0.002278826	0.012781853	0.081463691	0.035272641	0.007812806	0.069988461	0.032414603	0.029785693	0.002679438	0.005563071	0.00922434	0.040804377	0.018611122	0.049217717	0.010512451	0.100645037	1.830066862	0.028998864	9.867358876	0.213200298	0.841815751	37.0218164	0.206751498	0.260725726	1.324929928	1.951706922	6.604630269	0.085972391	2.606413101	0.98537919	1.519954527	1.584879926	1.24664391	4.046294748	2.780248215	0.365317684	3.15874023	1.230279361	0.352157253	2.921655163	0.652315315
0.000562115	0.001975064	0.003287417	0.012573128	0.083582454	0.069007761	0.006646493	0.042563927	0.038229006	0.029383493	0.004280586	0.010139222	0.010626313	0.035655312	0.020696532	0.054525195	0.00945384	0.106965053	2.501314873	0.024985673	8.13426403	0.241691527	1.006663005	39.43050277	0.168343803	0.260865434	1.217278548	1.481357638	8.822137467	0.136821753	2.133335654	1.199487417	1.95548718	1.881306395	1.070724951	3.000399017	2.962029843	0.496626825	3.262012014	0.852250847	0.376572133	2.842736545	0.597129963
0.000429771	0.001427348	0.005759483	0.013877673	0.089285988	0.029337541	0.006696062	0.046022112	0.040018254	0.031699146	0.00214916	0.00575191	0.005594906	0.072376091	0.029767528	0.050672835	0.011587965	0.081669578	2.615801985	0.030903856	11.24347634	0.485248081	1.600614086	38.85075763	0.177442475	0.203049775	1.601415794	1.475279658	9.929836429	0.103637566	3.366856653	1.459116969	2.436765272	2.52579647	1.465544134	2.628249278	4.427396137	0.481777859	2.975740098	1.081769295	0.295912538	3.672911154	0.831805811
0.000441238	0.001242116	0.004490798	0.010761278	0.082985068	0.029136126	0.00976724	0.041254659	0.032338585	0.032042661	0.002282265	0.006788963	0.006854536	0.061621423	0.032415628	0.048743483	0.011903503	0.093599708	2.973342176	0.03311902	11.66498325	0.476593623	1.413234976	39.95372178	0.181321031	0.2041242	1.658876026	1.343990693	9.967569901	0.106651648	3.186284438	1.347909521	2.37513851	2.499059238	1.445332098	2.548345029	4.479283668	0.451544047	3.055739737	1.093748458	0.300265985	3.726006509	0.80194823
0.000864192	0.00055597	0.003964703	0.016183373	0.050989938	0.022492582	0.015203456	0.056166188	0.035848707	0.04807106	0.004690555	0.009500495	0.008508309	0.051223202	0.030823344	0.042057922	0.010972597	0.110685176	2.400219087	0.052792862	9.272989649	0.220498433	0.904925076	40.94167912	0.19834918	0.595325001	1.68383793	1.746979229	7.586678434	0.160411664	2.38514224	2.336467279	1.948898727	2.35080851	1.662390206	3.176103436	2.993315799	0.491524934	4.154298496	0.931524455	0.433871239	3.181077436	0.765170074
0.000616508	0.000822184	0.003090839	0.015700752	0.053696238	0.021321975	0.014882204	0.06201769	0.037325236	0.039107964	0.004448264	0.007525961	0.009891302	0.052520687	0.037784569	0.052247203	0.013998533	0.131212992	2.361882155	0.05031586	10.7124735	0.216896046	0.921237619	42.96690608	0.20011511	0.575997158	1.679267156	1.761673685	8.567061774	0.175877689	2.503607429	2.30932715	1.972888667	2.264157586	1.723683187	3.213907504	3.047935395	0.516411609	4.136337248	0.96947805	0.453764793	3.129863433	0.778855212
0.000738275	0.000346056	0.003895003	0.007549025	0.053131883	0.216498793	0.00664882	0.051279598	0.054141704	0.035994798	0.003767954	0.005612158	0.011609238	0.047817394	0.016638538	0.052988947	0.012891741	0.143265185	2.57053258	0.038050572	7.414697599	0.406068529	0.9957934	43.54528452	0.203395973	0.183248733	1.470120874	1.39251754	5.82199598	0.095234975	2.097100915	1.027391647	2.40582228	2.04292346	1.038414892	3.145955937	2.902885477	0.347032604	5.282527333	0.901452118	0.554524224	2.676077817	0.629801138
0.000612244	8.16293E-05	0.003747489	0.008816129	0.052282483	0.223334626	0.006461842	0.04269885	0.051382989	0.030177989	0.005307624	0.00595683	0.012316184	0.04280313	0.018949601	0.054492022	0.013490055	0.147825463	2.659242903	0.043109131	7.51960778	0.386235778	1.047989706	44.028103	0.196777581	0.17881384	1.427656135	1.414774522	6.120978495	0.103993817	2.063310323	1.052110543	2.264903283	2.018161362	1.048209637	3.148768561	2.977769281	0.351876797	5.203858337	0.894307502	0.536650466	2.678781556	0.625532173
0.000741224	0.000344452	0.004928097	0.013919129	0.072678872	0.069086608	0.008488596	0.033796237	0.065984676	0.029754203	0.005306236	0.007816933	0.009224317	0.028075387	0.020806403	0.052970842	0.017141176	0.102562709	3.277388322	0.062411267	10.67214455	0.310855575	1.44360028	42.92404011	0.245968357	0.273683751	1.763690411	1.516418338	10.7788551	0.233699888	3.362767259	1.316668998	2.688104719	2.582085912	1.257966415	3.992085269	3.980646829	0.389507865	3.917657144	1.021477917	0.49834524	3.227243331	0.767993469
0.000536107	0.000851069	0.004798523	0.014606774	0.072090242	0.095108789	0.010531553	0.04228754	0.055984665	0.032810231	0.004142704	0.007817387	0.011114916	0.023633609	0.021064298	0.041475744	0.016172224	0.122700231	3.444133333	0.070270091	10.09689063	0.30353023	1.334083246	38.38997523	0.22599584	0.280078601	1.667009756	1.713856249	11.87632332	0.225792706	3.2558896	1.325463677	2.599431523	2.632046182	1.240359139	3.802032238	3.853979999	0.405957747	3.90938019	1.00190091	0.479762366	3.152668697	0.73550992
0.000605426	0.001369285	0.003089524	0.004545401	0.044235256	0.036959999	0.010429481	0.042260994	0.050255717	0.033034728	0.00163524	0.008667398	0.010219365	0.02705459	0.023992742	0.050880944	0.013836485	0.108171951	2.375737893	0.035546942	9.132759688	0.324983601	0.829011686	34.04759231	0.24660939	0.1264529	1.551326069	1.458944734	7.074235996	0.142515983	1.47847274	0.960326623	2.971663957	2.113905617	1.090702215	2.896707629	2.947848824	0.220941226	2.922322503	0.862403275	0.366210535	2.715474913	0.802415711
0.000810669	0.002322304	0.001881626	0.004929642	0.045679398	0.034898594	0.013432979	0.041333673	0.035519122	0.033577604	0.0025317	0.007790289	0.006459495	0.03136798	0.02010689	0.052979833	0.011923992	0.100930529	2.471757812	0.035919507	9.178643934	0.302865931	0.756532973	32.38917627	0.231107542	0.129786267	1.655583004	1.321751535	7.214423571	0.154208316	1.527689666	0.930531638	2.848481737	2.114805617	1.115347537	2.650245629	2.920038292	0.226112225	2.921509813	0.910785449	0.359681986	2.456860554	0.80921383
0.000581957	0.001085278	0.003703466	0.006976941	0.104644665	0.17441851	0.007847862	0.050289066	0.042564121	0.050839903	0.008398179	0.006072259	0.009420563	0.046579526	0.035500108	0.047003253	0.016352514	0.125236463	1.928984429	0.043524285	13.44452637	0.21797274	1.355856707	47.32214675	0.174773892	0.382734599	1.296346339	1.397521376	10.84630543	0.116388139	2.331673683	1.31099831	2.317799455	1.820373679	1.174903589	3.480580023	3.001463706	0.568322648	4.008955426	0.807580588	0.476578598	3.325316076	0.628683744
0.000771819	0.002064652	0.003829906	0.009047662	0.109269632	0.190214212	0.00850401	0.04541199	0.06150553	0.054248012	0.008707285	0.005926349	0.00686041	0.038827168	0.037659778	0.049172184	0.015806546	0.101066988	2.318165161	0.045271896	12.4580649	0.233986112	1.397739732	46.05166382	0.180628861	0.384113813	1.359371737	1.432284056	10.65111939	0.11965127	2.412235188	1.399975511	2.246822591	1.726506974	1.198310511	3.373389358	3.041559253	0.584388027	4.010981204	0.825582245	0.476842072	3.35188068	0.629310837
0.000895636	0.001101939	0.00316956	0.012355597	0.070303992	0.073452395	0.005314204	0.042520888	0.040587741	0.038633708	0.005990815	0.008722732	0.008465497	0.040643553	0.019610842	0.047288489	0.011039165	0.11834591	2.063015564	0.027608513	9.11004278	0.288386685	1.053811002	37.93489263	0.196048054	0.269972054	1.334852129	1.366856758	8.780913838	0.156522445	2.164105786	1.211527253	1.956026241	1.969117773	1.213417936	3.00080884	3.160077549	0.528818749	3.314316709	0.89404867	0.429312555	3.020941244	0.675127502
0.000527738	0.001446663	0.004892812	0.012420316	0.043831969	0.011292606	0.006101628	0.063716355	0.060688267	0.037062799	0.010565964	0.006118341	0.008082496	0.069657922	0.022276913	0.05473303	0.01750373	0.115310914	1.173442243	0.024383869	10.33311661	0.182968988	1.238488683	55.37585146	0.257787242	0.249294031	1.177688302	1.475385515	19.38877729	0.160995323	2.56628302	1.227104394	2.184111728	2.024219383	1.088762543	2.716350962	4.037141867	0.867479539	2.668565301	0.805771057	0.379909382	3.369117354	0.714543962
0.00061395	0.001453771	0.005548104	0.013298673	0.044728062	0.020146629	0.007310859	0.044504496	0.075349005	0.040357998	0.011842648	0.00628784	0.005190579	0.069532531	0.029686652	0.049553479	0.017331196	0.119245567	1.099988079	0.021057407	9.410133993	0.182267481	1.169130758	56.66060327	0.244602144	0.257190792	1.093410303	1.527743176	19.14175647	0.146204273	2.457965024	1.164996833	2.204149059	2.010287576	1.112888867	2.702006048	3.873151571	0.836293504	2.524156542	0.824487325	0.354761913	3.343278319	0.705524321
0.000448596	0.000561421	0.003212535	0.010855195	0.051683316	0.055332717	0.007236001	0.068311471	0.056699104	0.024667929	0.002682755	0.008631022	0.009289835	0.036406418	0.009758784	0.051161013	0.00594621	0.112606682	1.676618282	0.051374302	7.464633725	0.256072285	0.903500546	61.0114632	0.151724764	0.202221512	0.954620356	1.797039495	8.128626844	0.13793965	1.634809281	0.903832553	0.988523639	0.635504542	0.765530344	3.591805646	2.197427316	0.879367187	3.519658955	0.706630643	0.36622064	1.561074018	0.583024932
0.000873638	0.000948001	0.002567776	0.013959396	0.050972928	0.0578598	0.006572054	0.068835054	0.052675215	0.023597382	0.003181207	0.009968808	0.008325247	0.033637703	0.012304389	0.050807444	0.005037863	0.116267658	1.809618233	0.050246431	7.178470795	0.249657496	0.921850043	57.00411443	0.158694122	0.215532482	1.006329978	1.646661012	7.828210037	0.124574375	1.636113169	0.926998036	0.969941468	0.680995703	0.725350619	3.763309311	2.23923149	0.863537499	3.760455744	0.715841018	0.356979617	1.624610364	0.589006466
0.000743742	0.001505363	0.005297447	0.011957634	0.047083634	0.017816392	0.00821652	0.074153047	0.054873066	0.02951249	0.006811263	0.009159961	0.00747041	0.057220946	0.024200573	0.052099854	0.01595417	0.153707721	1.452316618	0.019114431	8.715790254	0.151266869	1.036713143	47.66865051	0.254645914	0.20926829	1.165439569	1.312887561	16.23444628	0.161149226	2.146753531	1.275815154	2.100047734	1.939884442	1.151230247	2.642667761	4.038439619	1.173998997	2.699064621	0.879824452	0.442250797	3.070324952	0.738901406
0.000626041	0.000376876	0.006321616	0.012019144	0.047454901	0.01716402	0.007461065	0.06215154	0.051344092	0.039550142	0.006124947	0.008775094	0.0117234	0.059331762	0.025280161	0.047135942	0.01496182	0.106673655	1.468084845	0.020729657	8.777025299	0.143029486	1.098882933	47.04216974	0.266337965	0.219475129	1.194303123	1.273830685	16.45882001	0.167647375	2.168807971	1.246962959	2.087273711	2.013782352	1.212710714	2.72496023	4.062112141	1.177380575	2.614620414	0.835510584	0.433798032	2.892166583	0.698495419
0.000651056	0.0009648	0.002769872	0.012502328	0.048929557	0.05070811	0.004870081	0.024174142	0.054362949	0.020042318	0.007188012	0.006913372	0.010095718	0.030781596	0.010901977	0.054375729	0.008489781	0.109322605	1.193847535	0.046367898	6.097775912	0.177633026	0.759194273	53.86254737	0.134253831	0.198858493	0.672564389	1.430740948	7.717274974	0.114953628	1.471571522	0.594979051	0.911316277	0.563843918	0.500953011	2.974605313	1.835270885	0.422791193	2.875965775	0.50593836	0.271853692	1.407499657	0.497961255
0.000546135	0.000675169	0.002385648	0.008940529	0.046441373	0.047184747	0.005522335	0.02589536	0.046768473	0.028075635	0.006679577	0.007958881	0.010918151	0.034130105	0.013592473	0.05783873	0.006233775	0.08614064	1.187367698	0.047320333	6.092283202	0.165597193	0.820665128	52.95063487	0.131480744	0.184930413	0.66297157	1.421191198	7.887469528	0.103827917	1.447333028	0.606561873	0.902666141	0.59923321	0.510494309	3.004547849	1.844207207	0.415570117	2.875522901	0.535172242	0.265756756	1.41454001	0.502331965
0.000674538	0.000639363	0.002157913	0.008195783	0.046700652	0.029209663	0.007219768	0.031285241	0.048078838	0.021116155	0.013152167	0.006222189	0.007871245	0.024206917	0.016105946	0.054162061	0.00823868	0.108451378	2.307629467	0.017880017	10.14305407	0.218648079	1.272764916	44.97378486	0.235510747	0.418405836	1.32911733	1.346144946	6.747014275	0.117877781	1.976321076	1.229561723	1.993504456	2.15688314	1.507186847	4.894674428	2.504985568	0.388870495	5.034279167	0.824922416	0.521456012	3.348605941	0.783738094
0.000613243	9.19501E-05	0.001975966	0.008768114	0.048729957	0.033136362	0.00785351	0.032597075	0.050606838	0.021342093	0.011453887	0.007552874	0.007659055	0.020882124	0.014775708	0.0499015	0.008562236	0.083893203	2.18120781	0.016579724	10.31690795	0.212808976	1.285678276	42.8851847	0.236355406	0.406354374	1.39760601	1.453007627	7.058787552	0.111123053	1.896692517	1.178520992	1.88932623	2.132771024	1.476772455	4.912472192	2.506366254	0.38031341	4.820366851	0.825010874	0.489296129	3.537340407	0.745311221
0.000542406	9.24986E-05	0.002228823	0.006606968	0.094513096	0.077038639	0.012795197	0.077634414	0.026548605	0.028832547	0.000489185	0.007883987	0.006703693	0.031675581	0.032860587	0.051089855	0.008651001	0.101454566	3.161844832	0.0293073	9.406047933	0.558354051	1.597385786	38.90380658	0.202449361	0.410933984	0.967893909	1.181224641	7.240187402	0.147731115	1.487241174	1.341471276	1.61476686	1.829382531	1.218657992	3.639405948	2.035269827	1.029961709	3.334071936	0.749842937	0.339780799	3.010250873	0.591670067
0.000611322	9.30463E-05	0.002168777	0.009058724	0.095821096	0.080136469	0.009273012	0.067809808	0.032745569	0.028047052	0.000489384	0.00827407	0.008833287	0.032820943	0.028489815	0.055771946	0.008110668	0.119332525	3.326211362	0.027359189	9.470916025	0.550838201	1.679872049	41.3522679	0.192614171	0.41408902	0.935098012	1.227166427	7.256953732	0.145687978	1.490388263	1.246264562	1.588389375	1.818171468	1.229921198	3.508457981	2.018636831	1.055413913	3.301662846	0.771792798	0.322754625	2.933804768	0.605375075
0.000648162	0.000919572	0.003776932	0.009634026	0.085464105	0.04678619	0.006980701	0.042573559	0.030036415	0.034740367	0.004289387	0.0080921	0.006067009	0.039030015	0.020431649	0.051058722	0.011434369	0.118432372	2.348987935	0.025957895	9.722004215	0.299996011	1.028155031	40.83789121	0.189270929	0.271562661	1.263628721	1.473785685	8.767866688	0.159296641	2.140559972	1.168031604	1.955357016	1.913694323	1.141352436	3.000028134	3.15662512	0.549938108	3.149933335	0.859662435	0.414462829	3.00053442	0.642112198
0.000908448	0.001098889	0.00489161	0.015103059	0.06381668	0.053769981	0.006123712	0.042571659	0.048421076	0.034804322	0.004460747	0.009700744	0.00813888	0.040541968	0.020219707	0.053793109	0.012965655	0.102146176	2.547658722	0.026444295	9.065521341	0.29835012	1.158630073	43.63240097	0.197343534	0.300876159	1.272326553	1.654480914	10.0233954	0.167879585	2.152803656	1.223653777	1.95558603	2.235726984	1.288093825	3.001015188	3.348395595	0.571768148	3.454224981	0.917718253	0.449953671	3.308628837	0.684235027
0.000818153	0.000578076	0.002477585	0.01272618	0.07105259	0.015107213	0.006920139	0.039326104	0.051478156	0.035814587	0.001416413	0.006009846	0.005588135	0.04513337	0.011304285	0.057012656	0.007814807	0.117589621	1.841392826	0.019210596	7.774387128	0.220754957	0.682577089	41.84113505	0.131742677	0.326693606	0.9921328	1.137746256	7.413056948	0.094373628	1.679514834	1.123570065	1.391008193	1.597829459	0.969402143	2.69937038	2.602190979	0.290376701	2.971319685	0.643930904	0.404792478	2.376272057	0.594000437
0.000643428	0.000561502	0.00122993	0.007717552	0.074712654	0.015704964	0.009531932	0.036442947	0.039730409	0.039078708	0.001868773	0.005387328	0.007503769	0.044807471	0.010553021	0.046122318	0.006716317	0.111773391	2.008683325	0.019580924	7.965725793	0.21305083	0.646023815	39.94115543	0.13594191	0.331820523	1.086198781	1.091509063	7.200003157	0.096651768	1.66030245	1.141549907	1.386937209	1.481548731	0.914701918	2.7377382	2.646686809	0.280742117	2.946631434	0.646001161	0.401555983	2.333376488	0.60502357
0.001183625	0.000769327	0.002716403	0.007348645	0.070502536	0.127041105	0.010569095	0.024364835	0.039110117	0.030482466	0.005584297	0.007004418	0.008148191	0.050051269	0.019217056	0.051964903	0.008142624	0.111843806	2.402471146	0.031815262	9.851113342	0.297781512	1.363697443	32.69592497	0.200053805	0.445547032	1.17750795	1.139447393	6.870544811	0.170774572	1.787573647	1.281855409	1.917456296	2.238240881	1.44799258	2.938876115	3.140106717	0.346039886	2.414220064	0.866225931	0.408378039	4.108866499	0.72019963
0.000602713	0.000750479	0.002040927	0.004403431	0.070682812	0.132994861	0.011170616	0.02112719	0.045155066	0.0337692	0.007317024	0.006950733	0.007598398	0.056670184	0.022128447	0.055035881	0.008365711	0.09269813	2.768053038	0.035275077	10.34701834	0.302638697	1.267434698	36.38240483	0.188860472	0.450402469	1.14439178	1.231375222	7.073568616	0.178763193	1.86721817	1.23064553	1.955274641	2.263805365	1.48712639	2.830891152	3.136228804	0.338841368	2.44896214	0.880129317	0.393963754	4.016919036	0.712501187
0.000609862	0.001941541	0.003166503	0.008079528	0.066215741	0.081267224	0.008579274	0.042157732	0.020375245	0.022999645	0.003578903	0.006740632	0.007932228	0.053590263	0.022406536	0.044300057	0.009187201	0.095951975	2.261110516	0.03058722	9.192610154	0.358178149	1.255481778	33.43799696	0.184505278	0.428294196	1.092354376	1.05250388	8.132609715	0.121901438	1.925142823	1.174455286	1.467685515	2.315629504	1.341037134	2.452527722	3.161637623	0.553023024	2.242318662	0.895770115	0.363647195	3.554823911	0.682397169
0.001030534	0.001631337	0.002523143	0.008640069	0.061851926	0.080379985	0.012208216	0.027494574	0.041109616	0.022306895	0.003649652	0.006440291	0.007761662	0.046134557	0.023211917	0.046323683	0.008260814	0.090401861	2.553029903	0.028961285	9.306784599	0.350134417	1.098032007	34.61294237	0.213458485	0.416584369	1.074259687	1.099945722	7.621134754	0.123423474	1.893948294	1.129267962	1.480240421	2.176846208	1.366279787	2.529704662	3.145289883	0.578063435	2.173561856	0.921659314	0.364499246	3.759915831	0.648601005
0.000611441	0.002279383	0.002573416	0.009839879	0.067991552	0.017096155	0.006235642	0.04445778	0.028400717	0.017176889	0.00331325	0.00830701	0.008762401	0.044400996	0.010360871	0.055970497	0.005537172	0.11036796	2.032554739	0.028730005	9.823104572	0.204949266	0.793132807	41.05373476	0.164536235	0.37309762	1.259536548	1.298882515	6.377849115	0.09981878	1.667525331	1.383785456	1.572156229	1.088243058	1.181040643	3.443038113	2.86022732	0.406820964	3.549142912	0.661142884	0.504240179	2.479328551	0.678003532
0.000718781	0.001016811	0.002902622	0.013555702	0.075832426	0.015342025	0.006492109	0.034768315	0.050692031	0.016640209	0.002514643	0.00867237	0.009313688	0.042109035	0.008087278	0.053543595	0.004885612	0.135207889	2.243304152	0.030168768	9.119506255	0.206286643	0.713330143	41.9104035	0.149620493	0.361081663	1.223565978	1.129894194	6.517961278	0.097520925	1.638494804	1.278992056	1.540441512	1.152637616	1.165227507	3.267414841	2.887082193	0.414444208	3.367657985	0.64584738	0.504574241	2.532940609	0.678923936
0.000572356	0.001973733	0.001408611	0.014476806	0.125833489	0.081617618	0.012266991	0.066143773	0.038497794	0.020881951	0.000492614	0.006298346	0.005786521	0.032034517	0.026866703	0.048489636	0.007902985	0.119446863	3.157044087	0.033331966	9.732415218	0.549148726	1.55320893	40.41210582	0.180712143	0.426341656	0.96241497	1.21400628	7.868120027	0.131680865	1.549776201	1.304105625	1.495629966	2.016200614	1.26910372	3.229847012	2.066869531	1.069615277	3.581274672	0.741042494	0.328400935	3.107904112	0.617549962
0.000712904	0.000105875	0.001324744	0.014005715	0.123432543	0.097586015	0.011754179	0.061805395	0.038300606	0.024604032	0.000492686	0.006249132	0.008383238	0.029956994	0.027006084	0.041962592	0.008800093	0.133319791	4.202738108	0.031434681	9.032586039	0.557389978	1.652878651	40.62220022	0.194066634	0.418899137	1.002020318	1.184731648	7.359630016	0.140850159	1.576493921	1.310332308	1.492877072	1.885118429	1.293690025	3.340171528	2.085355372	1.067128538	3.469628535	0.77485955	0.340095662	2.905630688	0.631502327
0.00094124	0.001808627	0.004120312	0.00714965	0.132999517	0.043613303	0.010126654	0.067483118	0.028737795	0.027031297	0.006805698	0.004471466	0.007560481	0.036706232	0.016335215	0.053646148	0.00990104	0.075620565	3.450082852	0.020488441	8.246586353	0.620032153	1.385722634	30.32482082	0.207274612	0.140106773	1.260289074	1.409500001	11.46118647	0.190637474	1.795213524	1.273416366	1.77263571	3.101200391	1.390356645	2.839542609	3.576536348	0.739200277	3.766907093	0.861870069	0.410199448	3.409589903	0.689408609
0.000679558	0.001469355	0.003033848	0.007473085	0.127492231	0.043097711	0.009216416	0.077955427	0.042685917	0.027994629	0.006180663	0.005669908	0.00945605	0.043409441	0.017208818	0.056163644	0.008845752	0.089401826	3.90754587	0.019670855	8.087883697	0.610299999	1.419545735	36.04367334	0.221844192	0.143841897	1.17766457	1.513984382	11.04233551	0.194439815	1.814662126	1.268391801	1.866044632	3.125515963	1.309790419	3.018361288	3.583715885	0.713505645	3.824684498	0.823372878	0.421427141	3.480379095	0.679040196
0.000490362	0.00010721	0.003528013	0.012021435	0.073851145	0.071115389	0.008692405	0.042501096	0.039563786	0.037634501	0.006198505	0.008170424	0.008031158	0.039463365	0.020209219	0.049014308	0.012777022	0.123427295	2.462552459	0.026284116	8.944508197	0.314215245	1.195280389	43.12495632	0.216953207	0.292347536	1.356243451	1.583922193	10.32648637	0.171714034	2.166336979	1.215106575	1.956254161	2.227825724	1.298383752	3.000499886	3.421002421	0.571679457	3.337337128	0.906260538	0.46152571	3.203561661	0.704555898
0.000803622	0.000664719	0.002499735	0.007203348	0.126512791	0.111069161	0.009686528	0.07840469	0.038355273	0.019744472	0.000493021	0.010600585	0.00640965	0.024796332	0.019518543	0.054370085	0.007012513	0.110574409	3.700279125	0.031350201	8.870792763	0.478503764	1.612312112	41.59591919	0.193293772	0.45330505	1.029276999	1.276114081	7.377455864	0.147109701	1.589638632	1.481440793	1.635332625	2.096972018	1.344248428	3.525403666	2.441959799	0.929772373	4.000948882	0.759897209	0.327485336	3.214619367	0.630136557
0.000713291	0.000590306	0.002389293	0.008294688	0.130976565	0.114726797	0.008925655	0.075105515	0.038581855	0.020340625	0.000493062	0.010097445	0.008836902	0.024791602	0.020592855	0.056903006	0.008050448	0.155910828	4.314564866	0.032235594	8.93154138	0.487415005	1.548325295	39.31212695	0.188774472	0.441601012	1.05088682	1.243860316	7.510852871	0.148769007	1.536802339	1.515362841	1.58731512	1.967223039	1.442055754	3.481912188	2.501577365	0.930975045	3.992405868	0.739428761	0.318347648	2.995026702	0.638008663
0.000864712	0.00010929	0.002594024	0.011184078	0.103181325	0.051873655	0.010054519	0.046267809	0.030211026	0.025785379	0.010520017	0.006824583	0.005656829	0.041565288	0.031215393	0.050695165	0.010589176	0.115690518	3.520428211	0.017244125	8.751756998	0.624076183	1.478488415	35.57358956	0.198447196	0.170763859	1.28104318	1.396884313	11.01718774	0.149282149	1.931191748	1.269313586	1.755362954	2.256581662	1.31653817	2.564096281	3.184091256	0.75767307	3.483272951	0.862807633	0.279400077	3.411741481	0.639355372
0.000768899	0.001045345	0.002643367	0.006519639	0.10248898	0.04113083	0.006969939	0.040401995	0.025727825	0.023309229	0.008828961	0.006404177	0.006844304	0.043586369	0.021006934	0.050552684	0.011490573	0.102937181	4.096931124	0.016208075	9.471673964	0.637072229	1.437723749	33.28729443	0.199305986	0.161456205	1.245613502	1.354778281	10.56397464	0.156344668	1.810960029	1.291095445	1.774232793	2.27979278	1.303653392	2.639831994	3.080291249	0.738527074	3.599760764	0.885666264	0.278307652	3.832813012	0.654988145
0.000910822	0.001581304	0.005538771	0.014569291	0.107894803	0.06352731	0.009320008	0.028420987	0.054479202	0.026323649	0.002183651	0.004207263	0.007447364	0.030891272	0.020882769	0.05709024	0.016724	0.119195977	2.399266812	0.038660883	8.090819205	0.205681214	0.94626029	45.49037007	0.167413168	0.265251866	1.335475484	1.331035092	10.82060512	0.443276059	2.264761615	1.404201235	1.979608047	2.378222899	0.993329288	2.632056355	4.845963823	0.530212484	5.552751887	0.847494883	0.450329444	2.9389762	0.794337066
0.00069427	0.000110448	0.007300551	0.01206915	0.110805872	0.071870332	0.008405609	0.03041209	0.045040425	0.033122918	0.001598192	0.003174378	0.008721019	0.035956773	0.022152902	0.053341984	0.015341432	0.139822693	1.932234064	0.033998384	8.455263777	0.224611056	0.934073889	45.84622123	0.183536804	0.279894541	1.295648249	1.296133589	10.4155236	0.413879	2.248906627	1.357003497	2.004662962	2.342377155	0.97873969	2.764577084	4.997992133	0.526495208	5.801369821	0.824704056	0.431034054	2.903055513	0.753791461
0.000612701	0.000746816	0.003815167	0.004929316	0.151171132	0.005983955	0.009898991	0.038817951	0.038498848	0.033887129	0.007572468	0.009777333	0.007387484	0.032359992	0.011696677	0.049558049	0.009431208	0.079251324	1.7522277	0.011832868	5.628529813	0.133187534	0.50827199	46.56383744	0.172231712	0.332082801	1.368866838	1.400017547	6.678023654	0.084179259	2.31442769	1.128818936	2.160768765	2.349387462	0.943519047	4.247085263	3.091710953	0.674711859	2.637675994	0.694113614	0.389687159	2.152492615	0.590800829
0.000797347	0.001034222	0.003505502	0.004959465	0.142487484	0.009885676	0.012269932	0.033766646	0.052824091	0.037429504	0.009008712	0.010796921	0.007342435	0.035331737	0.010736319	0.057995601	0.008883324	0.085998836	1.508594755	0.011410963	5.668117229	0.117787916	0.612609121	49.74232526	0.174525851	0.336278547	1.350166653	1.252017301	6.555039167	0.083440967	2.236642639	1.146029844	2.132633536	2.322626478	0.935242912	4.57173381	3.07484227	0.666782618	2.821259739	0.632554438	0.382545078	2.217527063	0.628038789
0.000788867	0.000719762	0.004331627	0.008581647	0.076893727	0.017883126	0.010207621	0.022408834	0.037743164	0.026756455	0.002978966	0.008651742	0.007489988	0.028880621	0.014714057	0.050253668	0.009599167	0.110432027	2.666231884	0.016632119	8.971213877	0.221055159	1.044292998	38.85958745	0.212541669	0.185988372	1.339155834	1.716808908	8.229457988	0.355370486	2.635130308	0.854395349	2.274015351	2.175943539	1.09088369	2.819440397	3.454992368	0.290995371	5.043986081	0.904091949	0.456072313	2.942244136	0.686082906
0.000362085	0.001144265	0.003856364	0.008422167	0.074900579	0.012828837	0.01068512	0.015867433	0.039150155	0.025881874	0.001853724	0.00739401	0.005302016	0.028130957	0.017292577	0.049910384	0.011833695	0.104519921	2.684210956	0.015241563	8.906061119	0.214893101	1.141305218	38.3637574	0.212212231	0.176084048	1.415409424	1.63250168	8.172921423	0.361880559	2.583088057	0.886894571	2.234288868	2.266929612	1.158215166	2.742900623	3.407372668	0.28592419	5.208769265	0.888679776	0.442816879	2.831538759	0.683449686
0.000921923	0.001081729	0.002689507	0.006216214	0.127002376	0.063152079	0.007547454	0.038473883	0.033619573	0.022595087	0.005884881	0.007911849	0.005936232	0.035530406	0.021392603	0.052611362	0.010963894	0.113772802	3.723227382	0.020451075	8.524782815	0.531785093	1.455138083	33.18929001	0.204072324	0.148129603	1.299778346	1.481385937	10.93827031	0.192906202	2.029330487	1.312241741	2.085905772	3.276299508	1.294972494	2.861226319	3.521328979	0.733069851	4.047836464	0.922485072	0.431519621	3.298718942	0.687321211
0.000688714	0.000112566	0.00183722	0.004255611	0.136676403	0.047776466	0.012262766	0.028060869	0.024311242	0.024993072	0.004465581	0.007473782	0.00644536	0.037772064	0.022917738	0.045248554	0.010303179	0.107303239	3.340434496	0.021336344	7.833083194	0.542849551	1.438515674	35.14164037	0.213061436	0.139817798	1.456701575	1.393770229	10.96634803	0.209347248	1.911383525	1.253341377	2.106320066	3.183084608	1.283788117	2.80189447	3.557079696	0.731088608	4.110232844	0.899347662	0.458525474	3.429532726	0.674239122
0.000914646	0.00152974	0.002579385	0.008138831	0.069453893	0.067072273	0.006916591	0.042588998	0.039487164	0.032671501	0.00494506	0.009894607	0.0066095	0.035696512	0.020577516	0.044746326	0.00971186	0.108220968	2.299449267	0.024066993	8.639082583	0.249970495	0.949161482	41.11816284	0.18728936	0.256903144	1.225621078	1.432814343	8.780323343	0.148867415	2.124945734	1.174870513	1.954933615	1.9174652	1.082323083	3.000300253	3.004451571	0.525399144	3.112418626	0.831730267	0.39507233	2.812419166	0.622853856
0.000837125	0.000113835	0.005264308	0.009868816	0.090530162	0.433616443	0.012243473	0.027077651	0.058287997	0.028686748	0.002798802	0.007289973	0.008648317	0.033147422	0.022677989	0.040268298	0.01419203	0.218853499	2.790668248	0.028333791	8.582535844	0.371918879	1.210404476	37.88314269	0.203676045	0.284871247	1.303187823	1.627155817	9.356604299	0.14964492	2.227208124	1.220685122	3.253645074	2.451192557	1.183415765	3.344357134	3.125164143	0.154010219	3.295866093	0.968457005	0.583089762	3.339237123	0.749037353
0.000854474	0.000114134	0.004147135	0.006982734	0.090552359	0.525923226	0.009027481	0.02481249	0.060120585	0.024233131	0.002499912	0.006214725	0.00849363	0.028621536	0.019131975	0.054351022	0.013400073	0.210151518	2.792243134	0.032982548	8.202492551	0.380862513	1.406368934	38.45879603	0.195442306	0.258626963	1.364458634	1.516932132	9.062988541	0.149230946	2.370160911	1.270015257	3.2637357	2.617398553	1.170831971	3.314974201	3.295994809	0.15801995	3.234690511	0.971521193	0.588254368	3.257564862	0.73066563
0.000657032	0.001299321	0.002963897	0.012717263	0.064031674	0.006314594	0.008145981	0.031604273	0.065403346	0.024186858	0.002275022	0.007137789	0.009162221	0.057653864	0.016527985	0.053397907	0.00954219	0.167931798	2.643978614	0.023723106	9.521097249	0.247827433	0.802869245	50.34357543	0.142657309	0.384660895	1.270400099	1.144092919	7.9722847	0.101034579	2.221272459	1.547004776	1.794445425	1.76862871	1.081193129	3.215959926	2.975475206	0.352645445	3.651465626	0.798311936	0.425210645	2.670647907	0.658164018
0.000695399	0.001061127	0.004440091	0.015991792	0.066442868	0.015894795	0.00925364	0.030955645	0.041657625	0.024024459	0.001592715	0.006390591	0.006395793	0.059522464	0.01514518	0.057334889	0.008274098	0.137240006	2.069689337	0.024336219	8.040494885	0.24156092	0.931539469	44.80937935	0.14132506	0.371471534	1.267455523	1.239929226	8.231602981	0.099210156	2.258678039	1.388696377	1.781099616	1.709020854	1.038856899	3.137389449	2.845826219	0.340848494	3.677633674	0.78556295	0.409121554	2.632849326	0.65020348
0.000814833	0.002104317	0.001390834	0.007857453	0.053793632	0.009544377	0.00694491	0.033719607	0.038049699	0.023550411	0.004249565	0.008230097	0.007585338	0.026375772	0.024455542	0.047619904	0.012086663	0.136953802	2.399646539	0.028302656	8.792282522	0.308166669	1.424952313	34.20313917	0.181887659	0.274107171	0.875437264	1.180219503	7.582025546	0.069683175	2.005210333	0.891311823	1.587890999	2.067246806	0.994997834	2.089714613	1.653413012	0.900070046	2.429460692	1.320216838	0.531494981	2.760206215	0.567674539
0.001014632	0.002021716	0.001627452	0.013015841	0.054613773	0.021422998	0.00746864	0.033343153	0.027829515	0.021902971	0.0042635	0.009116541	0.00773989	0.027394194	0.026361834	0.05110956	0.012445755	0.151552863	2.398628219	0.024827687	9.422081151	0.298425037	1.333549715	37.11358973	0.17011954	0.261827237	0.917933795	1.284616244	7.307814086	0.073599704	1.964612504	0.926329911	1.58842815	2.13766412	1.023022325	1.962793967	1.616625542	0.89102033	2.322480616	1.273199414	0.549620547	2.715416507	0.553651
0.000772754	0.001263309	0.001380349	0.006888997	0.132039189	0.054559964	0.010377122	0.021234456	0.026062074	0.022375812	0.006691469	0.006236481	0.007062396	0.028823603	0.015406519	0.050491244	0.007619034	0.144530093	2.1803165	0.02917984	7.927620968	0.219672449	0.814097864	38.14880483	0.149628631	0.237528751	0.914955186	1.358646237	7.186706182	0.083781225	1.6756319	1.058785639	1.600595374	1.676906772	0.896670449	1.903974801	1.794296505	0.340296997	2.597622872	1.027030501	0.454211862	2.202758275	0.48999294
0.000841243	0.001978268	0.001076445	0.008269179	0.138895247	0.039376268	0.009209954	0.018724546	0.044283588	0.022412415	0.007323169	0.006523374	0.007134344	0.034493644	0.012172936	0.054122792	0.008075273	0.128139182	1.890751078	0.025038864	7.752006109	0.199129006	0.790712758	42.44331816	0.164162404	0.2498254	1.033068894	1.445094562	7.497661224	0.085196725	1.720002655	0.998643864	1.635986619	1.625736925	0.845441391	1.943039614	1.830550812	0.329316312	2.618660933	1.036226712	0.475481785	2.265601422	0.522086689
0.000747007	0.000708656	0.00169165	0.007315519	0.126866371	0.063775753	0.012260336	0.028156452	0.037146336	0.015984341	0.009182051	0.007254112	0.006353066	0.035921438	0.01250646	0.047126469	0.005957785	0.131796031	1.740807735	0.034397385	6.506089214	0.211679746	0.860119719	35.95048066	0.154697422	0.236534596	1.189123027	1.288684136	6.270277605	0.087409435	1.601273098	0.99404462	1.693780389	1.702905967	0.93726707	2.137100031	1.873903207	0.519052403	2.7932651	1.008809025	0.508418911	2.189294422	0.541688776
0.000809101	0.002233527	0.001046584	0.006385628	0.11623582	0.062889315	0.010801536	0.03014578	0.029099801	0.024441251	0.007690141	0.007167438	0.006687248	0.037117702	0.01466713	0.057382973	0.006742939	0.122458742	1.757509508	0.036031609	7.261723741	0.225270502	0.838603863	35.29914997	0.155312439	0.220834764	1.200766976	1.497493922	6.468431959	0.084200722	1.631240033	1.099937018	1.746035694	1.678507363	0.920214016	2.152106524	1.858425412	0.506092868	2.918620012	1.015203183	0.539240795	2.158163432	0.538769498
0.000708218	0.001974147	0.002035731	0.007887573	0.057091845	0.024259402	0.010368367	0.042915342	0.04378161	0.023817184	0.007223478	0.009614701	0.008574161	0.033182006	0.027581152	0.055352196	0.012004428	0.147988608	2.651417568	0.032283526	9.232252982	0.360848353	1.412186563	39.43522103	0.194555046	0.242345836	1.23835876	1.451540938	7.288879116	0.090972414	2.436569005	1.091011433	2.142780999	2.315934075	1.229980313	2.527707529	2.225996016	0.763079082	2.77049527	1.411771894	0.679474883	2.827731836	0.667637505
0.000602561	0.002735316	0.001470674	0.00683845	0.054099783	0.015050662	0.008978701	0.041242464	0.033915985	0.023804252	0.007076029	0.010334296	0.007639638	0.033034257	0.029902841	0.054403875	0.011103144	0.184183702	2.420680155	0.035389669	9.190591593	0.339557772	1.308577279	40.13828718	0.206600791	0.241728509	1.349110265	1.48009509	6.846619088	0.083414398	2.412259819	1.038133177	2.042584449	2.282699163	1.245338952	2.349998085	2.274253891	0.749589035	2.705501636	1.409515145	0.63132532	2.929242817	0.657823566
0.000708854	0.002182644	0.003122315	0.008660754	0.064480107	0.083313625	0.005538721	0.042556832	0.033721132	0.030260788	0.004427494	0.010285249	0.009997038	0.039944913	0.019181588	0.052577333	0.010073565	0.111730176	2.089443285	0.024610546	9.128037693	0.249406516	1.109920997	40.41265874	0.192302077	0.258995302	1.263268818	1.466148491	9.243868663	0.139894182	2.13590322	1.191363253	1.956096392	1.836282517	1.12143291	3.001219383	2.965325464	0.506837688	3.278072221	0.895664095	0.412817772	2.879514257	0.642367259
0.000884594	0.002325663	0.004091653	0.015762709	0.068772056	0.053488212	0.016095804	0.021699067	0.044637763	0.025897918	0.004030143	0.007625038	0.010714742	0.028429671	0.029969424	0.045485456	0.012348801	0.31607628	1.861435142	0.015324227	9.086488258	0.170275076	0.828267489	44.99573927	0.147129624	0.494389024	1.081427003	1.671731188	7.751464666	0.154836206	1.852640763	1.594914176	1.715624024	1.321819337	1.242933702	2.635400247	3.157532638	0.322168195	3.178198923	0.802061661	0.259349466	3.010681461	0.544198248
0.000529141	0.002342827	0.00421376	0.011657183	0.068749829	0.061301254	0.008964163	0.025360051	0.039944026	0.024186098	0.003961307	0.007084012	0.010941006	0.031610055	0.02693877	0.050052889	0.012029733	0.299798031	1.704410363	0.015318825	9.752716572	0.172086763	0.705937147	45.63374512	0.143876351	0.494411899	1.269650404	1.562041319	7.918828838	0.135784937	1.890493612	1.604094299	1.782331751	1.309161779	1.1434892	2.358955235	3.10828569	0.307711379	3.127338372	0.82070019	0.257988319	3.191877064	0.563313691
0.000796787	0.002179826	0.004465421	0.014497524	0.070361507	0.114192337	0.014842111	0.049145833	0.024160471	0.055070862	0.002426228	0.006585051	0.007791131	0.101347749	0.02765323	0.043598447	0.01296108	0.180821783	2.325069901	0.012399652	11.74980151	0.378705722	1.078109317	44.75040419	0.18871488	0.294976782	1.810165988	1.895391875	9.91246378	0.166221985	2.663435497	2.035572067	2.029553875	2.297591839	1.951715112	2.372138966	4.676773299	0.27739408	3.137693839	1.151013746	0.338934249	4.506536852	0.678378747
0.000830953	0.001341763	0.006759965	0.012857141	0.068773453	0.12728215	0.013484863	0.047257406	0.036778748	0.055039743	0.001771857	0.006461602	0.009602861	0.094005399	0.031449137	0.051422972	0.013333064	0.194364066	2.501500125	0.012282435	12.03875446	0.364018745	1.071791035	42.83411894	0.189836351	0.292320526	1.712917428	1.910850849	10.27580757	0.17990702	2.73756728	1.985562419	2.014008417	2.241195336	1.916795917	2.394480688	4.543223284	0.285192338	3.081851823	1.161511913	0.327388706	4.521284142	0.676673554
0.001034786	0.002183254	0.003711978	0.012432233	0.057347357	0.108041455	0.011960957	0.051179878	0.026576002	0.029519639	0.00109567	0.010869583	0.007704098	0.064944745	0.036006283	0.052505885	0.013059963	0.141329818	1.866297885	0.00945567	8.892335174	0.248745545	0.857926749	34.7815047	0.166589075	0.248209728	1.507886539	1.374592532	9.867089668	0.113119268	2.337251857	1.674885413	1.653658127	1.9865883	1.602947225	1.905233357	3.975850935	0.546354931	2.180884399	0.997285025	0.23588353	4.063159002	0.524938968
0.001084075	0.001391539	0.004485471	0.011391832	0.054579063	0.08365895	0.013285037	0.061047787	0.021693911	0.029509439	0.000983157	0.009842587	0.010312785	0.07178298	0.031574715	0.058389911	0.012007937	0.144341645	1.715281045	0.011913273	10.67473089	0.245602543	0.834554507	31.88218223	0.159451015	0.243385822	1.603543518	1.436478559	9.537078811	0.104818808	2.343389607	1.64655019	1.641407693	1.958917365	1.573847685	1.951739711	3.921248415	0.532859784	2.231790149	0.968677039	0.243675607	4.030497538	0.529217225
0.000778305	0.001767008	0.003657723	0.020448881	0.05740664	0.064877611	0.012376687	0.052008781	0.054532193	0.025832661	0.004937046	0.008871919	0.008328685	0.028694464	0.023889801	0.041383258	0.012647764	0.366451259	1.985518916	0.021439172	10.06720018	0.214987257	0.897494981	44.79645341	0.171657171	0.522724296	1.72244274	1.874440186	6.821763244	0.167013374	2.041009909	1.830104799	1.924836783	1.768730102	1.333755204	3.053568421	3.316447177	0.859660501	3.41799866	1.023032609	0.318135959	3.158232526	0.622164168
0.000735603	0.001427208	0.003401354	0.021389948	0.059320076	0.06824788	0.016356559	0.068746367	0.039525947	0.02776328	0.004819287	0.009239562	0.011328115	0.02755092	0.025404885	0.045842115	0.014236073	0.307772641	2.279062806	0.01847803	10.38010691	0.211512738	0.769662793	44.54637762	0.157511625	0.528572509	1.619675466	1.850359065	6.978227182	0.169077679	2.119002533	1.888625352	1.897905542	1.732740012	1.423232851	3.321145692	3.325450083	0.824152667	3.487793891	1.023995864	0.329628576	3.250878407	0.598481438
0.00081928	0.001274167	0.005482825	0.021928185	0.067188666	0.03362264	0.013160697	0.057725027	0.032360097	0.027658974	0.005153793	0.00719406	0.009309313	0.052593039	0.013104882	0.059208096	0.009734144	0.131035149	2.796367978	0.028990104	8.374372131	0.491631104	1.237655383	41.99813152	0.186513654	0.171731491	1.561925053	1.556350713	11.35801645	0.130737493	2.444397194	1.080464404	2.423134668	2.148038858	1.214946575	3.293511638	3.944983289	0.476649701	4.715478371	0.950158842	0.503189913	3.366513397	0.705856137
0.001151663	0.001310243	0.00320787	0.015642257	0.063062824	0.032058153	0.010787576	0.049865224	0.057405785	0.026749888	0.004081763	0.005998059	0.007363023	0.049809801	0.01816003	0.044103626	0.009364648	0.151072439	2.797373049	0.028070054	8.245867622	0.490813357	1.106581005	41.03365207	0.201645436	0.175903791	1.649028963	1.418014195	11.81889801	0.144180839	2.397833951	1.106791284	2.475255635	2.042084744	1.294615193	3.113798183	3.987129137	0.473570505	4.616514437	0.906405768	0.490183615	3.127287792	0.712698664
0.000741507	0.001870322	0.004135033	0.020133682	0.063270445	0.034042377	0.014634498	0.051547803	0.031289342	0.022179681	0.003375275	0.007441317	0.009736052	0.04721779	0.009211586	0.052292516	0.0108213	0.154855039	2.952814959	0.066914165	7.999859377	0.366362699	0.978980897	44.72362176	0.155045258	0.298032608	1.328094053	1.470187477	7.177008517	0.129546421	1.720063124	1.051435246	2.463254209	1.489290579	0.809057242	3.753782457	3.32236133	0.430224325	4.797018535	0.701519328	0.548596834	1.957481837	0.624664078
0.00079771	0.001216457	0.003770127	0.019900824	0.062081252	0.041635606	0.011005216	0.060909761	0.04220215	0.021070957	0.00486814	0.007948817	0.010038637	0.044090888	0.007336557	0.046472234	0.010600087	0.140690363	2.689421202	0.062870181	8.02232512	0.356417422	0.894770106	49.4645468	0.168632398	0.289843899	1.310786363	1.5169495	6.7931074	0.125830508	1.544492867	1.056698398	2.445254266	1.532990084	0.805833693	3.925390633	3.318871014	0.423432327	5.089546546	0.701921912	0.549560679	1.876832782	0.626344454
0.000602454	0.000119393	0.003439161	0.00884367	0.087592769	0.080000004	0.006051782	0.042502932	0.039585558	0.034864428	0.005408449	0.008511866	0.009236702	0.040304307	0.020966125	0.05779505	0.011883489	0.114694929	2.654329972	0.024844902	8.252665626	0.258208821	1.00743152	38.94901316	0.182007559	0.260024469	1.288915906	1.434486289	8.913117592	0.136750944	2.189634459	1.222071891	1.95551083	1.961050541	1.113761059	2.999636096	3.092970847	0.510411946	3.316520334	0.888195124	0.396141096	2.846985168	0.620682672
0.000738441	0.000119645	0.0059421	0.014152223	0.061029834	0.028723783	0.008744648	0.037772824	0.033629736	0.030666197	0.007304449	0.006784646	0.006659588	0.054669587	0.013119548	0.055339405	0.009537887	0.120434483	2.68492048	0.024390551	9.902536372	0.505853667	1.508899053	41.73345957	0.219413159	0.187371864	1.616156531	1.430373055	12.12270061	0.108532261	2.309484811	1.177546241	2.275518873	1.785346371	1.259653238	3.185935986	3.67837282	0.377055576	4.223706134	1.003143667	0.41883792	3.404491695	0.711307427
0.000732302	0.001123088	0.004500743	0.015037807	0.062065214	0.037802116	0.007476861	0.045884195	0.026025855	0.039757942	0.007255537	0.007463342	0.005960197	0.059791092	0.012885853	0.055635583	0.011421752	0.138991968	2.776060218	0.023424768	10.33477477	0.488679395	1.311667625	45.26324098	0.207081043	0.17758138	1.697336635	1.544745739	12.55207655	0.117678879	2.41210919	1.173325643	2.245796084	1.766867463	1.183552968	2.967608786	3.73099196	0.36410182	4.014151187	1.035121053	0.405761116	3.615311671	0.695030339
0.000960449	0.001185335	0.00364457	0.014499633	0.063180967	0.032553192	0.012381631	0.041412609	0.038528316	0.025207429	0.002274057	0.005838308	0.008028596	0.045606055	0.010108645	0.054204863	0.009161068	0.107802853	2.413143642	0.044794318	7.800168068	0.33039547	1.061609916	53.09513793	0.157789967	0.323821096	1.384293452	1.316191338	8.303578139	0.125031566	1.896804429	1.017757759	2.59313297	1.252817228	0.747322897	4.187443499	2.803902001	0.554459056	4.422235664	0.705004233	0.471370023	2.187703344	0.660445916
0.000663047	0.00255371	0.003204622	0.014077264	0.063943974	0.034303809	0.011039722	0.049450946	0.048603301	0.02335721	0.001762792	0.006863947	0.011194987	0.048726896	0.009842167	0.047686815	0.008363477	0.13431499	2.541959037	0.039974521	8.426664128	0.339360615	1.176011429	47.14322404	0.174366378	0.314834863	1.28537731	1.561328215	7.757475761	0.13725493	1.853498777	1.074406679	2.621686454	1.259174943	0.787008255	4.279029284	2.713186018	0.562675254	4.094633024	0.666018224	0.484958187	2.058826994	0.65364297
0.001066705	0.000411745	0.004281026	0.015759324	0.074011782	0.155090668	0.012471324	0.040072393	0.055596085	0.033823548	0.003557261	0.007828531	0.009595252	0.045189111	0.018545791	0.0550558	0.015082884	0.211602048	2.336945281	0.040763223	8.303806983	0.257056935	1.340707544	37.1595123	0.236915514	0.255701068	1.66739847	1.762115818	8.446936696	0.178157025	2.516503692	1.29139993	2.43883177	1.903159529	1.341264468	3.974983692	2.899979896	0.152442651	3.587361567	1.137232796	0.45776388	3.569819113	0.790399658
0.001137451	0.001503745	0.003767487	0.016615407	0.073706625	0.179431013	0.006921226	0.041252008	0.052901265	0.035503746	0.003467621	0.006270592	0.008910391	0.048932567	0.025570853	0.048665711	0.017660989	0.182372477	2.38451795	0.040603799	8.329873618	0.274410381	1.227242633	37.32760692	0.20776096	0.248905713	1.485151598	1.883688917	7.912877708	0.158261278	2.42973709	1.321424133	2.556798836	2.003795119	1.372931055	4.171180908	2.954388918	0.152151619	3.457092451	1.116281636	0.442338868	3.665117631	0.753683776
0.000716449	0.0011118	0.002306478	0.012675044	0.042536725	0.048351425	0.015443565	0.050098023	0.050274616	0.027307033	0.004142243	0.005821439	0.006260963	0.030753599	0.00786678	0.046505697	0.006736348	0.137774564	2.92066515	0.017939063	6.266481157	0.381908093	0.976362273	44.05093822	0.181778909	0.188026439	1.238598815	1.693514836	8.463356727	0.110735745	1.809564607	0.870525631	1.453629742	1.321204184	0.818169642	3.08604504	3.140987608	0.357017528	3.278282229	0.834687697	0.542277137	2.123013516	0.558839663
0.000810182	0.00110033	0.004224284	0.017018892	0.043765526	0.034209755	0.018597207	0.04944325	0.034579144	0.02929992	0.001512688	0.006698754	0.00806285	0.027429897	0.01265439	0.046870937	0.007107776	0.161478996	2.884459387	0.015069355	6.690932482	0.373602138	1.010548176	42.58972006	0.1893244	0.195383776	1.270535454	1.725877629	8.24551526	0.10297997	1.763726469	0.925211074	1.416582876	1.287629992	0.840070222	3.14776224	3.126493227	0.363545121	3.315933132	0.830935704	0.523081786	2.069621127	0.542381315
0.000781297	0.001023174	0.003366609	0.017720233	0.05577273	0.025244495	0.012460046	0.030640908	0.045947127	0.02548355	0.003604427	0.007883738	0.006473384	0.034826582	0.012957539	0.04695405	0.006708115	0.129631699	2.272530776	0.019200334	7.474767824	0.233977477	0.785316874	38.90281444	0.188761536	0.225276383	1.407171898	1.661414677	8.503335009	0.130039877	1.893887663	1.207014425	1.943520841	1.864881221	1.186640581	3.661011353	3.491484587	0.25540862	3.248915778	0.789640864	0.457128638	2.652966339	0.68423876
0.001076486	0.000119923	0.003611435	0.011735837	0.05687907	0.015411956	0.014125626	0.02732314	0.047044037	0.025271835	0.003471845	0.007792835	0.007563386	0.034568782	0.008111419	0.051797618	0.007094432	0.1350669	2.205202488	0.018723361	8.211504472	0.226793064	0.727249221	41.87248221	0.185795891	0.228120448	1.392968371	1.643660956	8.279462481	0.135313041	1.855659121	1.22573286	1.894739635	1.873966654	1.168867548	3.434884273	3.592238417	0.258332492	3.210047415	0.817960058	0.454851077	2.723046413	0.672703366
0.000748537	0.000119913	0.002518184	0.011313051	0.05188859	0.023203612	0.009122498	0.038335668	0.041394082	0.039918259	0.002954054	0.005980612	0.006304384	0.039006202	0.020858517	0.050982045	0.007576931	0.103376456	2.31784213	0.010359221	10.68543675	0.323592972	1.004203416	37.94519978	0.183305717	0.214580034	1.830452053	1.363899716	14.2497304	0.254413333	2.743951289	1.594318953	2.10364048	2.360321698	1.497035134	2.829718958	4.232223854	0.372306145	2.625785368	1.088233903	0.193381786	3.945083459	0.744861106
0.000584775	0.000119894	0.004305283	0.015920995	0.051424584	0.020670941	0.006125245	0.038373094	0.029152508	0.036838006	0.003299585	0.00613251	0.007170562	0.035943738	0.016788724	0.041398142	0.008890495	0.089352124	2.535941636	0.01101691	9.885525137	0.312272989	0.977708875	38.92302186	0.206505339	0.201644373	1.786959588	1.329723526	13.993544	0.251511951	2.631825029	1.549811543	2.117404433	2.40239699	1.514730018	3.135556811	4.28319751	0.40439876	2.585048254	1.063082324	0.202998535	4.076467773	0.784191392
0.000651899	0.000654901	0.003837286	0.012624446	0.080111426	0.071910686	0.006351837	0.042583829	0.044879844	0.040377097	0.004470969	0.008978899	0.008757472	0.037298874	0.019955795	0.047772197	0.011003685	0.095399189	2.378028276	0.025778169	8.68194253	0.255150632	0.955014348	43.25076072	0.195852605	0.264323248	1.265080346	1.395552901	8.685321487	0.14199411	2.106933928	1.170506258	1.955660966	1.918359274	1.104101497	3.001178334	2.995993689	0.506988783	3.19704748	0.852202278	0.417578748	2.718973979	0.615143356
0.000825753	0.001069281	0.002589207	0.020402062	0.057179698	0.015653702	0.006500487	0.029686509	0.031213459	0.025941414	0.002199806	0.006759169	0.006715475	0.026122276	0.014186364	0.050785435	0.006395262	0.114636958	1.647980855	0.012975027	6.706268954	0.197605092	0.781548761	40.63076669	0.175687455	0.22414915	0.88278216	1.349691184	8.269397838	0.120260629	1.80479978	0.882525307	1.640827356	1.346074493	0.773574273	3.138821277	2.898783438	0.322832796	2.685765039	0.5023149	0.310114778	2.284012039	0.550267425
0.000911159	0.000575906	0.004292168	0.014970584	0.056553915	0.006732389	0.006496525	0.025487612	0.021161864	0.024834736	0.004075667	0.007972505	0.007142545	0.033568309	0.011158635	0.05146325	0.006345575	0.107890819	1.947110728	0.014870712	6.754254794	0.191160616	0.724145142	41.15660397	0.172494684	0.221454117	0.891673898	1.255265465	8.708240695	0.130601885	1.806763176	0.870008027	1.687664843	1.231402696	0.737635917	3.126938694	2.85675289	0.332507569	2.561381501	0.48599896	0.323181681	2.415240004	0.531065632
0.000960439	0.000239258	0.004507937	0.016520884	0.050892375	0.022924149	0.007815531	0.052727196	0.042096775	0.022550652	0.001468607	0.006546376	0.010274918	0.037206158	0.02352879	0.043850014	0.008159927	0.101997007	2.217413697	0.015646989	8.513258609	0.322572428	0.981062887	33.26747121	0.201654332	0.189622253	1.520538528	1.557601673	12.86014561	0.317998987	2.635181226	1.40970291	2.255718688	2.307430026	1.509127351	3.235301899	4.371465546	0.644284391	3.09475649	0.932270533	0.326143302	3.909702971	0.810472087
0.0007893	0.000119561	0.003549651	0.011922324	0.053532835	0.028519645	0.007956674	0.041169974	0.024015236	0.022140368	0.001800808	0.006128939	0.007226014	0.037490719	0.021367843	0.040508931	0.00840493	0.123095688	1.951332631	0.013129688	9.10737759	0.318979914	0.976482802	35.74752961	0.208273998	0.199998773	1.498078081	1.381893164	12.3440801	0.365910294	2.448106446	1.410281581	2.246671072	2.285699683	1.507784875	3.328502355	4.207287121	0.659016541	2.86375722	0.87976188	0.334941961	4.136387546	0.840990287
0.000705257	0.001349412	0.002172758	0.014052771	0.063289074	0.021163536	0.007699684	0.039011804	0.044932342	0.036669997	0.003232643	0.010035347	0.008151886	0.031808485	0.030337877	0.046935085	0.010413847	0.0906043	1.512580881	0.042520288	7.408884228	0.157221089	0.884629549	40.99094382	0.162593699	0.557191258	1.17316274	1.578150557	8.870202207	0.149326705	2.403051217	2.069037009	1.647138396	1.705676287	1.502156668	2.820595545	2.353611142	0.261065872	3.013736072	0.689892624	0.401076766	3.188382401	0.620181803
0.000828869	0.001337198	0.001694665	0.014357588	0.066351712	0.01001468	0.0096763	0.034296094	0.024983282	0.037567067	0.003819177	0.009374331	0.01148276	0.04107425	0.029341563	0.050474681	0.010624295	0.089970848	1.664535046	0.044626118	7.692651272	0.167416969	0.912471671	40.82892628	0.175593165	0.561345408	1.218168749	1.558271162	8.181639916	0.14847395	2.374949714	2.180591542	1.707818418	1.794139434	1.463004703	2.624945499	2.38459064	0.247181852	3.145725156	0.693494865	0.413363406	3.284908075	0.632434417
0.000744159	0.001022479	0.005275984	0.014734205	0.052656907	0.025971215	0.009292756	0.035719583	0.033270964	0.034107981	0.004063044	0.007158451	0.005979895	0.043193072	0.039322378	0.054484671	0.016491307	0.092026075	2.774768128	0.013439298	9.835802357	0.284139069	1.221941212	38.05960558	0.198904791	0.317900411	1.533908462	1.72265493	9.603555944	0.167877674	3.339815457	1.546664075	2.067740252	2.881644929	1.584290603	2.592488543	4.153583272	0.396699015	2.641975524	1.082631681	0.296317749	3.971786316	0.65521907
0.000741423	0.000119234	0.005914701	0.009895245	0.052753495	0.028691347	0.008937352	0.038721051	0.036532784	0.038187329	0.003948262	0.006535479	0.008893219	0.042453881	0.027786186	0.046098436	0.013536772	0.081622181	2.813839566	0.016712375	9.786121971	0.28409585	1.171492526	41.30134787	0.197825375	0.316233337	1.595633812	1.638155713	9.326665005	0.166373016	3.353055415	1.543758275	2.116406439	3.106810766	1.58092004	2.642387346	4.283278598	0.400560018	2.74507778	1.072456344	0.301974655	4.039159599	0.695300796
0.000752527	0.001651565	0.004204007	0.008761045	0.049605106	0.031046022	0.011625227	0.049251292	0.035591478	0.025270205	0.005391948	0.009679846	0.007929397	0.034613009	0.033558324	0.049116911	0.013538602	0.09736146	2.259937192	0.017288169	8.185488253	0.234727243	1.197738704	31.20565981	0.170203566	0.268946495	1.425679881	1.404398034	7.048961529	0.197081015	2.753773922	1.398921916	1.9385804	2.74517042	1.51422171	2.747232057	3.068414882	0.426886725	2.593180271	0.948954328	0.364360138	3.489512857	0.596789415
0.000503581	0.000119041	0.003285581	0.00772023	0.048121865	0.019111856	0.008881318	0.041026642	0.028523908	0.030836382	0.005191865	0.009782204	0.006572925	0.037871946	0.035239835	0.047397582	0.013945408	0.116619266	2.264406363	0.014668006	7.918625517	0.2290286	1.290348567	30.337328	0.179854137	0.262202912	1.319995864	1.444445043	7.439853886	0.189160012	2.702126946	1.319105794	1.929838384	2.804245134	1.496702305	2.642005124	3.165923219	0.425253239	2.540181123	0.87763046	0.34317685	3.441425384	0.568913916
0.000597573	0.001580849	0.001400765	0.016263301	0.063501795	0.015881478	0.012821947	0.061141528	0.054057722	0.032130586	0.005291193	0.007865507	0.007352096	0.038319709	0.032829684	0.045370692	0.014944771	0.102084106	2.11542494	0.055173965	10.51899167	0.208264633	0.958008229	47.93568699	0.190004221	0.584385518	1.697077571	1.811419218	8.006763507	0.171924505	2.417253028	2.245056379	1.826826851	2.478865126	1.709037375	3.208250916	3.082634711	0.510115542	3.572434156	0.871136486	0.479678668	3.383198722	0.784659151
0.000582102	0.001057151	0.002200999	0.016061495	0.062158941	0.034711364	0.012808178	0.047486537	0.04783387	0.037228161	0.004313349	0.009271649	0.007599713	0.038407381	0.023908952	0.049990869	0.010073578	0.10462709	2.256590046	0.053236744	9.831146526	0.214847572	0.892408668	46.81035723	0.19554282	0.596011505	1.731895081	1.818782451	7.722503802	0.172650127	2.324280222	2.144119108	1.848307861	2.535330906	1.695309138	3.161971058	2.99799785	0.498932069	3.665440183	0.846868997	0.469514329	3.354890463	0.75413237
0.000970253	0.001521631	0.003905095	0.010081765	0.067728367	0.072666474	0.006837668	0.042552126	0.035588372	0.030812813	0.005807318	0.009513543	0.00665555	0.039091764	0.020074665	0.05214296	0.01250652	0.12366823	2.547701014	0.022623407	8.470841543	0.282004584	1.164611386	40.45369864	0.201466319	0.287066545	1.288016695	1.770259421	9.890144721	0.167659983	2.167918959	1.211000691	1.955693107	2.133615039	1.185888907	3.000047646	3.288933129	0.548662186	3.358129528	0.902703714	0.447918511	3.198744234	0.662627558
0.000639656	0.000746859	0.005429881	0.017787341	0.102243587	0.070094508	0.005825214	0.029857105	0.048561302	0.026570926	0.00353373	0.005511058	0.008057985	0.022809622	0.015202447	0.050165092	0.016137433	0.112223033	2.980755888	0.070606178	9.297381023	0.292882307	1.3599614	38.10194835	0.221476407	0.26170609	1.494194259	1.692321127	10.76494833	0.228961718	3.076923556	1.19416585	2.352910582	2.425376099	1.205534587	3.637464143	3.795149599	0.392079922	3.553184248	0.85240269	0.465459973	3.106259318	0.752732229
0.000511198	0.000624772	0.005035289	0.019534935	0.104328049	0.08571646	0.00626533	0.032460517	0.037206954	0.026371631	0.003588304	0.005784439	0.009033458	0.026139006	0.013620059	0.048467385	0.016183812	0.098537726	2.916599597	0.068266408	9.404987554	0.302601776	1.433747349	42.1179789	0.220456453	0.269378718	1.56589306	1.748975239	10.31875388	0.219890086	3.117446676	1.185719859	2.343733837	2.62874069	1.101853859	3.570158585	3.775000708	0.378849922	3.563548926	0.878822478	0.463731038	3.100076797	0.732706864
0.000569318	0.003571772	0.001894202	0.013615753	0.084317969	0.390251363	0.011645834	0.048059303	0.03323629	0.028440567	0.003222626	0.009022728	0.006406629	0.014641361	0.022649879	0.048870668	0.008122057	0.109712992	2.460615593	0.035445106	9.760848773	0.201254992	0.687452293	29.71629906	0.241906782	0.218374685	1.444351483	1.111933316	5.981955536	0.118036783	1.457322526	1.042127958	2.660554409	2.892220093	1.239104039	2.56764632	2.518467292	0.285851358	2.107156355	0.825037075	0.418539053	3.350071575	0.788719378
0.000813717	0.002456956	0.002790126	0.013557921	0.081430651	0.437990108	0.012020722	0.045709892	0.048138184	0.028558797	0.002968717	0.009067412	0.005806002	0.018692277	0.025886118	0.046992264	0.007542478	0.108948154	2.373747382	0.040918521	10.38954903	0.194425628	0.744819798	29.22590771	0.255149953	0.205583306	1.378796738	1.146364878	6.166342072	0.117497844	1.472681821	1.099420742	2.778506074	2.810582796	1.247061394	2.527078985	2.433612289	0.290901631	2.119023307	0.826079888	0.471180458	3.456620726	0.756872617
0.000769479	0.00011785	0.002029964	0.01047498	0.04757912	0.306831232	0.006005543	0.035733344	0.038022192	0.024006678	0.003194772	0.00739699	0.007223089	0.024850134	0.013155158	0.052076009	0.013040349	0.090788715	2.423715584	0.020964157	7.956353567	0.307737931	1.227599972	40.53314898	0.188797094	0.178581869	1.240032257	1.240025907	8.140903756	0.1021811	2.34762577	0.981607407	1.86089955	2.403132456	1.084004694	2.768470471	2.187628847	0.376205123	3.861227591	0.928911853	0.363187577	3.068183282	0.727066628
0.000767266	0.000420752	0.002876622	0.006153434	0.049868122	0.309751193	0.006949514	0.033548526	0.040589028	0.031004651	0.002426708	0.007644862	0.006796223	0.029698102	0.014164403	0.055038273	0.014552699	0.087936221	2.767468419	0.0204999	7.73443597	0.312690382	1.171955867	38.08187728	0.199786468	0.176953657	1.130641748	1.18631821	8.044237825	0.100490461	2.393050457	0.95962509	1.8892446	2.491704905	1.074812176	2.610500793	2.209485474	0.371691507	3.841927421	0.890379836	0.362850035	2.942335726	0.705846878
0.000598942	0.001916407	0.003609571	0.007916864	0.043255053	0.167636357	0.007829445	0.032694971	0.044130739	0.023380061	0.00543912	0.006846841	0.008243171	0.06275378	0.027602418	0.047131162	0.009114042	0.094535333	3.254853984	0.036962424	10.69630694	0.326609084	1.589402014	40.39324124	0.21420938	0.505732793	1.398485121	1.377980061	7.551600126	0.202519762	2.115080017	1.407724833	2.201129631	2.610059297	1.655166415	2.984892777	3.667591024	0.370265179	2.804624874	1.006332709	0.454880247	4.687569557	0.798333618
0.000544947	0.001460565	0.004327477	0.009152024	0.044114048	0.145422921	0.007874588	0.030545019	0.060290463	0.021148424	0.007464927	0.006253644	0.006094479	0.063569004	0.033366936	0.04050662	0.009907785	0.108659236	2.949697971	0.038007504	10.98481444	0.314223311	1.477504652	41.86553796	0.212896483	0.488447772	1.400395565	1.443932136	7.743607656	0.185734455	2.050164719	1.38491009	2.186615912	2.571566838	1.69849074	3.0954145	3.634060096	0.37814487	2.800650968	1.040900988	0.491968374	4.518581896	0.829309635
0.000499005	0.001786298	0.005051188	0.013207655	0.043237331	0.019588629	0.00804319	0.043356985	0.028293875	0.029246602	0.011109321	0.007035014	0.008771115	0.049575121	0.033805692	0.050582141	0.007404129	0.087354027	1.605826234	0.011564347	10.26051677	0.247662931	0.759059017	34.29258842	0.192273783	0.307911619	1.437437662	1.631177711	9.012151829	0.126352875	2.433267477	1.277136592	1.455355187	2.138090449	1.587595604	1.840787557	3.892190153	0.694513527	2.142615711	0.969148814	0.343451101	3.855501601	0.647104738
0.000471191	0.003430079	0.004492169	0.015159916	0.044844216	0.015513878	0.011271108	0.05242542	0.029642554	0.030971945	0.011809119	0.00760608	0.006635495	0.039059522	0.029002815	0.04362577	0.007707584	0.100619564	1.935355819	0.011484255	9.416745995	0.240959465	0.813638879	32.00653887	0.198997812	0.319164599	1.358930258	1.559619543	8.912710327	0.139901157	2.367520353	1.203612523	1.476175068	2.011889009	1.624949069	1.980679469	3.943992629	0.706193491	2.186353702	0.954658787	0.352880041	3.809539238	0.6759423
0.000533358	0.001987737	0.005394993	0.014330232	0.041830452	0.022840554	0.012438823	0.051686987	0.020201429	0.043825861	0.004857415	0.009865341	0.007207911	0.056017588	0.037949508	0.048358732	0.009733985	0.098431401	1.721146427	0.011207524	10.58743525	0.279075664	0.880142076	31.7259098	0.190648461	0.359695072	1.642153353	1.395040588	11.84008025	0.104561327	2.68787439	1.67142606	1.373149737	2.913325358	1.859752524	1.776481692	4.064028316	0.924723123	1.82237044	1.041332704	0.363110672	4.194604786	0.649267319
0.000608442	0.001696078	0.003684433	0.015914894	0.041917405	0.020612026	0.008691726	0.042536952	0.030912887	0.044711635	0.004860005	0.01031274	0.008719771	0.051371301	0.028516196	0.049956883	0.008913888	0.099237026	1.801689307	0.011953451	10.8738346	0.277201064	0.953209683	30.79512617	0.193185661	0.339814533	1.593877371	1.46290855	11.86832674	0.093764844	2.662528951	1.691569175	1.364783143	2.913387267	1.890243835	1.697681933	4.113609092	0.927737136	1.875949519	1.090306548	0.374685444	4.250675963	0.636337856
0.000577508	0.001525391	0.003264693	0.013031353	0.072637812	0.086532338	0.00550209	0.04254643	0.042975917	0.02753011	0.005234542	0.009135048	0.008122152	0.037760191	0.020270603	0.048725312	0.013414221	0.117552991	2.433515441	0.025449394	9.896856257	0.279207871	1.029955154	45.59319225	0.186615149	0.288226592	1.293793684	1.572274179	9.435921995	0.160680468	2.129816274	1.199017968	1.955640176	2.0203325	1.237258952	3.000888545	3.252615294	0.550356688	3.263760857	0.878707291	0.440813275	3.120789659	0.639835568
0.000673413	0.000116282	0.002577709	0.012282261	0.04762226	0.076562522	0.010662449	0.04109584	0.043596201	0.023781018	0.006875274	0.007530723	0.007344789	0.022465538	0.019018324	0.051287906	0.00812618	0.110395679	1.922435894	0.022225392	8.385541053	0.18468663	0.713470398	36.21429681	0.170320848	0.437728241	1.043022716	1.22993033	7.893417306	0.132147556	1.610483692	1.200211983	1.339457086	1.840225483	1.415718684	2.101886691	2.427307238	0.516279875	2.696103486	0.646035429	0.38875865	3.215021721	0.520654088
0.000538824	0.001782523	0.003046682	0.012956654	0.046623443	0.089132277	0.0107777	0.045464534	0.042618523	0.019768404	0.005504147	0.007751448	0.008562474	0.023404268	0.017118445	0.052799315	0.009226397	0.103169041	1.699781623	0.021950491	7.797629126	0.187359533	0.732263538	39.25681486	0.162970446	0.421309302	0.989325064	1.315049636	7.807416529	0.13128702	1.591742578	1.216081625	1.406115564	1.847894334	1.296408917	2.044496051	2.407064985	0.533962742	2.541245443	0.728333997	0.3903563	3.157596781	0.530614055
0.000528359	0.002401065	0.003586394	0.010060432	0.058692738	0.072405493	0.007854429	0.048324939	0.03373661	0.03560364	0.004411902	0.010579482	0.008945632	0.027714984	0.021934843	0.04610364	0.006640963	0.122194908	1.698722318	0.016499853	8.324374634	0.167115855	0.824925629	42.84934013	0.178564228	0.457564216	0.864892213	1.119180085	10.05645207	0.116872683	1.608355225	1.164299524	1.349215225	1.396673406	1.223832998	1.889705802	2.358408346	0.659153945	2.454350685	0.602832905	0.350585744	3.395879766	0.505375067
0.000381926	0.001223042	0.00276509	0.020847947	0.057148825	0.083197944	0.007775501	0.040867104	0.038685459	0.02918716	0.003130894	0.009715675	0.006868655	0.027392463	0.020406534	0.050151993	0.007483731	0.110960487	1.561969219	0.016797681	8.521138798	0.162729533	0.887436051	42.7457166	0.172304031	0.466694912	0.887061223	1.090499438	9.837286053	0.116020981	1.63432763	1.147573796	1.348256551	1.32643432	1.308360714	1.913868083	2.34285262	0.637402695	2.530792553	0.584365365	0.343949258	3.561418774	0.489036978
0.000463486	0.001289577	0.003702003	0.014031639	0.053603732	0.064662305	0.009228806	0.044519291	0.038841857	0.030269835	0.001983544	0.005970624	0.009812122	0.027352363	0.011970854	0.048507959	0.008799439	0.052455552	2.12243731	0.02462161	8.700803224	0.213618121	0.872308714	42.57275988	0.175223598	0.226221457	1.339023239	1.895743633	7.565572698	0.11615837	1.983672416	0.854694048	2.097914408	1.372124946	0.925316685	4.22075382	3.218780509	0.20922321	4.088556801	0.837420929	0.395546796	2.01970559	0.694894108
0.000534184	0.000115531	0.004025204	0.01527882	0.052570137	0.054866858	0.011234683	0.040904266	0.033845346	0.033536945	0.002548825	0.006620213	0.00963091	0.028647502	0.012244168	0.052524627	0.007760963	0.08392986	2.416247173	0.024672441	9.648136485	0.213267593	0.938810296	45.89715792	0.183442367	0.2373365	1.327130605	1.858731273	7.468189331	0.122724202	2.123657112	0.880269867	2.142439966	1.364348658	0.884340996	3.978246811	3.242529981	0.224570503	4.31510064	0.844827444	0.421393314	2.142195986	0.710445029
0.000691346	0.000968457	0.002967441	0.010963024	0.053816033	0.058253341	0.008475553	0.042213177	0.037151493	0.021543039	0.002486282	0.007732353	0.007139106	0.030116979	0.013768479	0.048048767	0.010267943	0.06312012	1.9062641	0.028068698	9.085349475	0.18700175	0.853840554	38.47110302	0.210941934	0.261172651	1.322593824	1.673909449	6.62531768	0.089805089	2.105036116	0.974753231	1.370390785	1.57238336	1.224200885	3.387370208	2.814202859	0.35931304	2.938317555	1.103249451	0.378439163	3.063606352	0.660172785
0.000329962	0.001041988	0.002376621	0.012728882	0.048887124	0.031270561	0.008138191	0.042462074	0.031777587	0.022251542	0.002347763	0.008365857	0.008555727	0.026351203	0.01988995	0.04911767	0.010283522	0.043368399	1.783074279	0.022614763	8.743896212	0.187863742	0.835513117	40.43640496	0.203494263	0.244963812	1.304481658	1.701719211	6.883330599	0.087720794	2.075983949	0.948169944	1.318473233	1.566029365	1.17571608	3.19611155	2.777125648	0.355554177	2.750362108	1.087021382	0.367790666	2.904479944	0.632465173
0.00063137	0.001307912	0.002955686	0.00923902	0.052526596	0.04303146	0.006725002	0.039258866	0.038020539	0.027748238	0.002295872	0.006802577	0.010015764	0.030114589	0.011533477	0.050229614	0.00661364	0.070513106	2.000583769	0.014405607	7.237190177	0.189662673	0.721229131	46.20389953	0.16066551	0.224451988	1.12311376	1.504765744	7.62649789	0.093231285	1.843655696	0.673214261	1.972547549	1.103203915	0.650506086	3.681346423	3.005855335	0.233519475	3.411715621	0.690889308	0.281791568	1.784682665	0.626683977
0.000486802	0.00054256	0.00349133	0.012111507	0.05826144	0.036363992	0.006508388	0.0297743	0.027694811	0.032329449	0.001933709	0.006951722	0.007629533	0.028095755	0.009575187	0.049148128	0.006341179	0.041196394	1.807533606	0.014882191	8.385278311	0.189123489	0.664012617	45.33880302	0.166932606	0.227566765	1.130711075	1.530038176	7.585724838	0.088607332	1.843286529	0.688138639	1.887283064	1.087110849	0.640673289	3.628486444	3.115994409	0.240259111	3.616222395	0.734786361	0.280845153	1.855989743	0.631028528
0.000589326	0.00059205	0.00430677	0.008122522	0.056526148	0.027496595	0.005240064	0.025708585	0.033690208	0.035444301	0.005278901	0.008031153	0.008078995	0.043812006	0.015536843	0.046431672	0.009787589	0.054226086	1.884330534	0.01829607	9.965329606	0.192760106	0.913565055	39.28606918	0.189276745	0.265204142	1.47964558	1.636932695	9.342820176	0.080635828	2.700871338	1.108565547	1.445218903	1.851106579	1.159071678	3.032706965	3.468704234	0.277755533	2.717567428	1.19837023	0.323301668	2.885857296	0.706812976
0.000338443	0.000593544	0.003420772	0.008372931	0.056910507	0.029539099	0.005212374	0.035116844	0.025494274	0.035559622	0.004154644	0.006888353	0.00759067	0.043364072	0.015149426	0.046783016	0.01114166	0.054151573	1.626014268	0.017336915	10.0694066	0.17810148	0.851193512	37.98961121	0.180549401	0.269298337	1.476359767	1.527758515	9.133840399	0.08660057	2.723849667	1.168718965	1.405750053	1.953445196	1.177396714	2.884988527	3.434112584	0.266465558	2.646959935	1.224963819	0.302997329	3.015221583	0.69072013
0.00036267	0.001111474	0.003796922	0.012144642	0.049753533	0.019104334	0.012510544	0.027066779	0.041494489	0.074549628	0.006235922	0.006124073	0.010577777	0.034272055	0.013424408	0.045947843	0.01701002	0.134629163	3.772366338	0.013465885	10.50133916	0.504091722	1.682946011	47.24979522	0.214673392	0.143377533	1.514685935	1.599229387	18.00645452	0.325589086	2.672397828	1.144288502	2.169653017	2.626972542	1.136529163	3.590520419	2.71640252	0.271218254	4.653920841	0.971687935	0.57141479	3.210188938	0.813306793
0.000449992	0.001527625	0.003958602	0.01588832	0.049681704	0.022298469	0.008878822	0.031367897	0.040745439	0.077355579	0.005282716	0.007116957	0.007898021	0.037972205	0.015793018	0.04388101	0.016246054	0.128842985	3.818657518	0.014980701	9.667965297	0.524028337	1.580886296	46.09917596	0.237739372	0.136465648	1.527745706	1.634548435	18.02440258	0.31300901	2.680141565	1.142091517	2.271549878	2.637190436	1.193260471	3.563588737	2.742911286	0.268626855	4.863938421	0.977116902	0.564742229	3.127714418	0.785596592
0.000517927	0.001374744	0.003665206	0.012260109	0.093946533	0.067936037	0.007389905	0.042568165	0.044255611	0.037970338	0.004487677	0.007526446	0.009744516	0.043789577	0.020354025	0.053852981	0.013156595	0.109821571	2.394795975	0.027291678	9.919519369	0.316698186	1.208718045	44.23278048	0.208320921	0.303633756	1.295078583	1.656059898	9.790502708	0.166437982	2.185714682	1.211229994	1.955825747	2.276041047	1.268798127	3.000639876	3.329863614	0.580849359	3.313030984	0.914544764	0.456358949	3.266273923	0.714839079
0.00088627	0.001206113	0.002649472	0.011532483	0.059180201	0.06587971	0.006780289	0.042547126	0.035197366	0.035062455	0.006273401	0.011919711	0.008103518	0.035447391	0.0201137	0.05505887	0.011267333	0.110409061	2.278447345	0.025113581	8.220168851	0.252035737	1.063198042	37.27417891	0.172911326	0.255556488	1.262098353	1.396322904	8.542524079	0.131106824	2.123715925	1.186789417	1.955556544	1.819298511	1.083007915	3.000401657	2.862421151	0.477785706	3.232204471	0.852980343	0.372667641	2.683801815	0.592956898
