# Supplementary material for: Fusing metabolomics data sets with heterogeneous measurement errors
Source: PLoS One. 2018 Apr 26;13(4):e0195939. doi: 10.1371/journal.pone.0195939 (PMC5919515; doi:10.1371/journal.pone.0195939)
Supplement: S3 File — The file Lipids.csv contains the lipid levels of the patient samples. (CSV) [file pone.0195939.s004.csv]

order;label;Cer(d18:0/22:0);Cer(d18:0/23:0);Cer(d18:0/24:0);Cer(d18:1/16:0);Cer(d18:1/18:0);Cer(d18:1/20:0);Cer(d18:1/22:0);Cer(d18:1/22:1);Cer(d18:1/23:0);Cer(d18:1/24:0);Cer(d18:1/24:1);DG(36:2);DG(36:3);DG(36:4);LPC(14:0);LPC(16:0);LPC(16:1);LPC(18:0);LPC(18:1);LPC(18:2);LPC(18:3);LPC(20:3);LPC(20:4);LPC(20:5);LPC(22:6);LPC(O-16:0);LPC(O-16:1);LPC(O-18:1);LPE(18:0);LPE(18:1);LPE(20:4);LPE(22:6…
3;0913AAC_01QC_A3;0.010755184;0.008216693;0.020783467;0.020170924;0.005751799;0.006683635;0.064711131;0.007390155;0.054123519;0.142084144;0.114472114;0.593227431;0.540625847;0.177193094;0.051056074;5.431257957;0.152838425;1.573218802;1.099004269;1.321324982;0.021399439;0.127163851;0.350936252;0.029924506;0.071638219;0.029516219;0.043714824;0.024613891;0.096497644;;;0.015365724;0.792395786;1.33955…
13;0913AAC_01QC_B1;0.015420105;0.008445794;0.01993062;0.015011229;0.006895816;0.01103026;0.062658673;0.009753257;0.053886014;0.143333634;0.120721308;0.584455794;0.551916946;0.178099912;0.053501681;5.478341252;0.147542394;1.549409444;1.090619322;1.302344113;0.021101848;0.126862372;0.338578863;0.029575337;0.071794125;0.025488382;0.042350844;0.022796697;0.098213269;;;0.019555235;0.78869948;1.3144420…
16;0913AAC_0001_A1;0.015224216;0.010067951;0.018938996;0.019396254;0.006817519;0.013385731;0.075588203;0.011823728;0.061654235;0.159298351;0.101049331;0.45075463;0.365006009;0.144568253;0.074768864;6.502848429;0.189766765;1.807791288;1.188211964;1.439458749;0.022663535;0.186304599;0.470895857;0.042017861;0.103362515;0.028461344;0.048878716;0.019085887;0.10762825;;;0.024879946;0.871564597;1.506752…
17;0913AAC_0003_A1;0.007394978;0.004579971;0.014580653;0.017499136;0.009044709;0.011972598;0.038809231;0.00656247;0.028961411;0.070466887;0.114662728;0.551726538;0.423163746;0.134164959;0.016420855;4.424866345;0.134888784;0.995002556;0.804847266;0.595406906;0.008027284;0.086246518;0.412391049;0.034963793;0.079686776;0.024253847;0.046539294;0.023780062;0.066118585;;;0.022074642;0.74728125;0.974351…
18;0913AAC_0004_A1;0.007793816;0.003075852;0.007937072;0.017034396;0.000929386;0.009853856;0.036969421;0.004463419;0.029966471;0.072055209;0.115531514;0.625468035;0.509092639;0.159144955;0.024457086;5.046484875;0.145524231;1.115403364;0.94772604;0.86323175;0.014939575;0.104189791;0.512972288;0.040975502;0.095517077;0.021892783;0.046431519;0.023638967;0.066000131;;;0.026249812;0.782956331;1.001300…
19;0913AAC_0002_A1;0.013606416;0.008215127;0.017386638;0.018929732;0.000793012;0.018019855;0.075183496;0.012487851;0.066101422;0.165567779;0.110618609;0.589412787;0.538308151;0.189604488;0.066569541;6.290474615;0.167212042;1.623967271;0.981792724;1.083452443;0.016591065;0.145004067;0.391184522;0.033162214;0.078617595;0.02641319;0.047639182;0.019747656;0.092846264;;;0.023836612;0.844959295;1.57801…
20;0913AAC_0011_A1;0.014343553;0.008239456;0.01736218;0.015494188;0.001913349;0.004117938;0.083848374;0.011672265;0.073589338;0.164490724;0.11888904;0.541028645;0.330015759;0.130695848;0.104963683;6.992626677;0.245251462;2.279249989;2.043086702;1.964862085;0.073120837;0.171983681;0.383020431;0.072135317;0.079467865;0.033633862;0.057430985;0.027022952;0.155373553;;;0.025434083;0.750189693;2.116848…
21;0913AAC_0013_A1;0.014494838;0.006554563;0.013709681;0.013223004;0.000846291;;0.034730314;0.003511031;0.029747263;0.080633832;0.083662979;0.416941689;0.27372804;0.091715869;;4.541835418;0.129843042;1.04292088;1.052079415;0.970695893;0.01435897;0.080981217;0.347300682;0.029388447;0.068570513;0.022902663;0.044535157;0.023761249;0.055158543;;;0.013952482;0.597511572;0.967296848;0.062918253;14.0516…
22;0913AAC_0012_A1;0.015418174;0.007139211;0.018302716;0.016374838;0.003473818;0.008406275;0.038146521;0.004663282;0.033794852;0.081271575;0.096666711;0.383692081;0.227790901;0.06164587;0.019242842;4.281389056;0.148405375;1.019813799;1.235043725;1.175921661;0.017229027;0.111599959;0.461986212;0.039159464;0.10537544;0.017655364;0.047896027;0.024281978;0.057567089;;;0.026784854;0.629703366;1.017252…
23;0913AAC_0010_A1;0.014995599;0.009372397;0.018511727;0.017737989;;0.004884957;0.076830705;0.009784111;0.067050144;0.153145586;0.108978667;0.345054046;0.179660069;0.086707109;0.103157172;6.246241453;0.21862243;2.109664243;2.025049313;2.065588185;0.074437282;0.158645137;0.365481549;0.065169611;0.067967008;0.028423208;0.047909925;0.02383882;0.14373772;;;0.01397761;0.795248453;1.677740781;0.1466892…
24;0913AAC_0053_A1;0.014852409;0.008491878;0.023364631;0.018480844;0.002132543;0.00761708;0.11775779;0.019397527;0.099550993;0.273921701;0.160572603;0.259879729;0.193378933;0.062544508;0.097678803;5.654722936;0.145173539;1.995489715;1.785142636;2.671971415;0.033084693;0.191725736;0.395685176;0.040211685;0.046313472;0.049107871;0.060674843;0.031829261;0.172844946;;;;0.826416268;0.835726266;0.27482…
25;0913AAC_0016_B1;0.010680151;0.004955457;0.015523848;0.030209501;0.000794205;0.009856223;0.027174165;0.001575331;0.01729773;0.060271575;0.123037524;0.563268368;0.399297116;0.087772795;0.01501058;4.065369661;0.130810703;0.881275706;0.912100931;0.610544574;0.006219196;0.060101394;0.320557726;0.009173725;0.050089145;0.021739291;0.031578421;0.032923178;0.035056153;;;0.00810716;1.325666691;1.3495200…
26;0913AAC_0058_A1;0.020500075;0.012510803;0.025114588;0.018809715;0.004916108;0.014277455;0.102463418;0.017388765;0.082113545;0.272810609;0.152115631;0.591681856;0.451034413;0.143469715;0.075659101;5.184154479;0.120133453;1.809804371;0.963976758;1.078879346;0.015417858;0.132004476;0.236853958;0.014032557;0.039751946;0.025890423;0.035832086;0.019248718;0.090378563;;;0.012849275;0.789540769;1.6283…
27;0913AAC_0052_B1;0.01785037;0.013030007;0.039558969;0.019609839;0.002650109;0.006624667;0.073131867;0.0107616;0.055416002;0.160530943;0.121734168;0.440112342;0.506997108;0.212571867;0.063040233;5.00173852;0.151213032;1.221324925;1.233052488;2.340131401;0.040179884;0.194485907;0.295908714;0.033470129;0.09540785;0.02675274;0.03964008;0.019759722;0.119215308;;;0.032806002;0.902724449;1.329144752;0…
28;0913AAC_0057_A1;0.006919996;0.005653799;0.011127588;0.011486385;0.00337734;;0.028642488;0.001803779;0.024748383;0.065489537;0.085779292;0.821461996;0.688435057;0.213741196;;3.767798776;0.120455575;0.794534662;0.789165552;1.008764331;0.012343171;0.089603599;0.281305282;0.014302607;0.086731176;0.007957605;0.033685295;0.015472318;0.032163349;;;0.030713293;0.570799114;1.096570055;0.087205838;14.45…
29;0913AAC_01QC_C1;0.01158475;0.007723167;0.017729121;0.020908674;0.002679317;0.007199748;0.064386563;0.00968385;0.054037764;0.143524009;0.118215692;0.592729081;0.536766726;0.172527334;0.056688287;5.577809653;0.153636783;1.582803081;1.11193273;1.340865075;0.02392691;0.130474447;0.348529774;0.030902861;0.075290823;0.024231792;0.044650191;0.022793476;0.09457389;;;0.022858405;0.806186205;1.356462712…
32;0913AAC_0054_A1;0.01042954;0.005741188;0.01564248;0.014063836;;;0.069621357;0.008360468;0.051214421;0.169013689;0.098832365;0.486132467;0.452436236;0.182848759;0.073908046;5.189460746;0.179706468;1.630528787;1.111966327;1.783116028;0.043388133;0.151341665;0.281454301;0.031070399;0.061573058;0.032639694;0.047451046;0.025553218;0.039854041;;;0.014936516;0.847260932;1.502007195;0.17564786;14.5214…
33;0913AAC_0055_A1;0.010548148;0.005132026;0.017693234;0.01526927;;0.007118262;0.055699975;0.005466113;0.040564828;0.143683304;0.085136269;0.44834707;0.398515165;0.1654647;0.053626376;4.414877096;0.138295947;1.32001848;0.815999643;1.182593661;0.027500006;0.109476026;0.206912483;0.02239226;0.044716747;0.025694939;0.03946767;0.021350048;0.046626575;;;0.012212242;0.709491559;1.314399495;0.15715037;1…
34;0913AAC_0056_A1;0.010275134;0.0037614;0.012033261;0.011208675;;0.003589302;0.03434537;0.002513378;0.024893584;0.074976661;0.100250347;0.916134275;0.788513895;0.203169515;;3.902650323;0.128116837;0.850865664;0.800107155;0.873401336;0.010263976;0.084792343;0.267952257;0.014394993;0.081189673;0.017752476;0.033485674;0.018204873;0.037070198;;;0.018585643;0.696275246;1.233320294;0.094602205;15.6673…
35;0913AAC_0068_A1;0.011308086;0.006392545;0.011459732;0.016208832;;0.005762538;0.034614678;0.005285408;0.033042741;0.073953799;0.106269133;0.614971541;0.526564784;0.11878293;0.004829741;4.597349861;0.117601525;1.015409657;0.812261907;0.897187177;0.01056638;0.091373384;0.364058742;0.012377639;0.075133814;0.025297555;0.039703871;0.025306861;0.031752089;0.001428599;;0.02788215;0.71362626;0.78019418…
36;0913AAC_0066_A1;0.010941428;0.007195504;0.016236418;0.010587531;0.005843592;;0.052919286;0.006895488;0.047504289;0.112410776;0.081631503;0.477097152;0.464412636;0.152097824;0.03445775;4.285292404;0.120635942;1.330289165;0.804466428;1.138539141;0.015447111;0.128863102;0.250400316;0.017890975;0.054837408;0.032805962;0.044559978;0.024614657;0.089233635;;;0.00445268;0.655214052;0.859910881;0.10683…
37;0913AAC_0067_A1;0.012330914;0.006437147;0.015548261;0.016144384;0.00263349;0.005501258;0.034936978;0.004870791;0.03581399;0.078451503;0.108798579;0.615730746;0.522632548;0.131681931;0.016923655;5.10283442;0.123664585;1.142885333;0.860340335;0.822532697;0.007514885;0.08075277;0.354177736;0.01306242;0.069138313;0.032144779;0.04242489;0.02912584;0.057836667;;;0.022874176;0.751265478;0.795872538;0…
38;0913AAC_0065_A1;0.013625592;0.007621862;0.017871656;0.015148251;0.010714915;;0.057198847;0.009031912;0.049044544;0.114595981;0.093131879;0.361066431;0.334691616;0.111843869;0.045333418;4.742699808;0.131189788;1.499391481;0.855915142;1.082033833;0.0181995;0.134235631;0.255567255;0.017009273;0.050303934;0.040810557;0.044247996;0.025860822;0.109362283;;;0.018866398;0.716562855;0.864148137;0.11254…
39;0913AAC_0063_A1;0.017618932;0.009807595;0.022438983;0.015435331;0.004612857;;0.038602595;0.001374676;0.03321307;0.09956725;0.101707427;0.726035042;0.583039664;0.188659205;0.03412904;4.108304884;0.166285681;1.078230683;0.939802979;1.007435492;0.013922101;0.117123592;0.455113562;0.031751562;0.112682231;0.014900967;0.031318852;0.01807742;0.076596465;;;0.035730387;0.863596412;1.947049084;0.1242687…
40;0913AAC_0061_A1;0.025942423;0.014049572;0.03886052;0.017472411;0.004183744;0.005047174;0.080455851;0.009090101;0.073532355;0.224864803;0.132834792;0.558637551;0.493285374;0.155465363;0.071978782;5.545108614;0.206592095;1.611893004;1.008759711;1.204097289;0.022068909;0.128019842;0.31956287;0.0598486;0.067953472;0.025144435;0.036897913;0.014773989;0.126032117;;;0.017704445;1.045855661;2.86730153…
41;0913AAC_0060_A1;0.025297799;0.017027989;0.0355698;0.020349153;0.009182849;0.00553444;0.090604442;0.009921024;0.081756332;0.243892569;0.148262041;0.496214273;0.422767446;0.140328003;0.086758155;6.101556968;0.233568931;1.966788408;1.209770799;1.222672682;0.027900493;0.156312269;0.366781212;0.065003931;0.083911229;0.029172003;0.0423066;0.019098675;0.153559965;;;0.024984233;1.180869349;3.239255789…
42;0913AAC_0062_A1;0.019706272;0.010613382;0.024900241;0.018674242;;0.01138991;0.047159035;0.005688693;0.035578751;0.119483834;0.120484553;0.694060761;0.544468527;0.165429899;0.039507171;5.405794071;0.232574193;1.488015372;1.349601901;1.335810951;0.017357996;0.173786737;0.66684802;0.04614752;0.166021317;0.025083319;0.040508019;0.023931518;0.107960385;;0.012352774;0.054824378;1.01006167;2.12818493…
43;0913AAC_0052_A1;0.022635093;0.012744065;0.033577372;0.019731937;0.001879471;0.014514526;0.073829372;0.012064949;0.054913125;0.167219022;0.1206094;0.421078305;0.516594264;0.222103597;0.059429836;4.866712889;0.150149053;1.189931868;1.227399641;2.360098036;0.040735379;0.199447357;0.293607516;0.034057282;0.091852924;0.025720786;0.036612027;0.018979445;0.127503018;;;0.029296713;0.915707439;1.359876…
44;0913AAC_0070_B1;0.012886738;0.007376477;0.017789658;0.016261836;0.000795478;;0.068015864;0.005655467;0.070479319;0.164032541;0.124492252;0.487292657;0.53014191;0.184305613;0.032521384;4.508343079;0.093682945;1.35250104;0.710188761;1.085033562;0.012049022;0.079023793;0.228293416;0.016668141;0.048495019;0.026070178;0.03574412;0.018671397;0.065990202;;;0.006669107;0.685064878;0.761390337;0.133906…
45;0913AAC_01QC_D1;0.012794456;0.010317867;0.020669607;0.018969618;0.00298094;;0.062503137;0.009883773;0.056458453;0.145112563;0.12110069;0.618562302;0.544383671;0.177595045;0.055477057;5.55021107;0.154031701;1.569544672;1.098789876;1.345250645;0.021941079;0.133029154;0.353718963;0.028877605;0.076773044;0.029427806;0.044131742;0.024656204;0.099041541;0.003107874;;0.020818011;0.811133718;1.3460437…
48;0913AAC_0064_A1;0.02029558;0.013941425;0.032667141;0.021180925;;0.008907328;0.076738453;0.012555242;0.06658699;0.183991301;0.112814723;0.553517925;0.513341912;0.137669181;0.095235975;5.513310688;0.163576076;1.058284918;0.845414317;1.093935554;0.015779139;0.153137892;0.183343927;0.027212476;0.063734377;0.02741005;0.03794459;0.016601011;0.143670331;;;0.024020614;1.119168263;2.730187786;0.4105404…
49;0913AAC_0059_B1;0.018783419;0.01227227;0.022044028;0.018442383;0.013022298;0.00939171;0.095127712;0.022359895;0.081614624;0.189193305;0.124492064;0.845672098;0.551704904;0.166059743;0.142983711;6.992356119;0.20466354;2.400850256;1.687145239;1.760929245;0.045261199;0.192407281;0.288130107;0.059954672;0.105587107;0.029610779;0.044334668;0.022349833;0.155554348;;;0.031106143;1.208439221;2.9834692…
50;0913AAC_0009_A1;0.011021549;0.004907077;0.017126023;0.014076286;0.000643694;0.008546763;0.057328805;0.009479182;0.04996819;0.139962928;0.094865568;0.256337034;0.265753781;0.122125176;0.068801032;5.78172577;0.153786044;2.159179595;1.194117138;1.703361326;0.036779731;0.137868915;0.299796827;0.03276782;0.048513698;0.043413599;0.052890554;0.025175448;0.07000472;;;0.000409087;0.648250159;0.81951750…
51;0913AAC_0035_B1;0.006768613;0.005328536;0.012756765;0.012940552;0.0014577;;0.04378136;0.006431253;0.03939693;0.111459941;0.091235923;0.30109775;0.300476557;0.124150496;0.043704996;4.397044806;0.213099375;1.239504145;1.122135024;1.335483563;0.026082863;0.173829177;0.543730079;0.055576273;0.125305603;0.021934856;0.04208877;0.021128833;0.078688834;;;0.032893332;0.658570447;1.390887438;0.145711246…
52;0913AAC_0059_A1;0.018687261;0.009308006;0.021717834;0.016804285;0.010645174;0.009179506;0.09074034;0.015928956;0.078629499;0.183873841;0.117099454;0.793159162;0.50056932;0.165750804;0.126925706;6.357056641;0.191179344;2.171035937;1.55887761;1.640832024;0.041157914;0.178623307;0.261234135;0.056426097;0.097946969;0.027616484;0.04317349;0.020846156;0.131839439;;;0.02513565;1.168042365;2.895493036…
53;0913AAC_0041_B1;0.01428491;0.005206462;0.019501386;0.01830211;0.00379437;0.007911719;0.051001796;0.007678874;0.038235386;0.10738907;0.128464037;0.724618188;0.684479733;0.178357245;;5.205892693;0.064043902;0.882142639;0.851506406;0.895866894;0.003322402;0.06753684;0.390832131;0.009167869;0.08659233;0.029393502;0.049215095;0.021937995;0.038629478;;;0.014128542;0.671234656;0.482171209;0.030910405…
54;0913AAC_0006_A1;0.013563492;0.009271473;0.021642738;0.022538177;0.001912638;0.006509056;0.087878596;0.01449825;0.068616509;0.222998579;0.140381006;0.351005493;0.356454683;0.122144463;0.098875047;7.057108932;0.180697533;2.945478115;1.660338856;1.944342827;0.034083489;0.195480318;0.28869655;0.024652663;0.084947133;0.052754456;0.072970121;0.038516482;0.097635843;;;0.015201955;0.908296164;1.253989…
55;0913AAC_0007_B1;0.022712962;0.014603659;0.036561004;0.021262226;0.007895705;0.009890929;0.084982233;0.015135801;0.077518662;0.204274669;0.111283142;0.293544337;0.431733656;0.184136004;0.060948422;6.660838081;0.187115741;2.879265709;1.230490474;2.116666135;0.026284274;0.107076242;0.211638289;0.018268575;0.072149859;0.038575118;0.057675533;0.028319909;0.10544456;;;0.023087812;0.806202823;0.82965…
56;0913AAC_0026_A1;0.008720948;0.005642746;0.011016133;0.014679407;0.003623184;0.014534079;0.073200341;0.010858276;0.058738927;0.14168002;0.100538341;0.827533461;0.723700042;0.209327053;0.07678359;5.962234186;0.141503465;1.508216647;0.956859232;0.927463091;0.015474699;0.129928165;0.217020821;0.014363077;0.034942357;0.031503623;0.041287801;0.023567657;0.13977478;;;0.007009842;0.915654978;1.6309529…
57;0913AAC_0004_B1;0.01132206;0.005068486;0.013750289;0.020305497;0.001973883;0.013526902;0.040319456;0.006429001;0.033155928;0.073188893;0.115859592;0.647051523;0.545562605;0.168774256;0.015011397;5.393762283;0.153441021;1.201292124;1.004635873;0.87719526;0.014014276;0.108644948;0.531130295;0.043031681;0.103643629;0.032623084;0.049867671;0.02358863;0.088370607;;;0.027017612;0.812834767;1.0345273…
58;0913AAC_0015_A1;0.014978958;0.009615214;0.01686653;0.028236299;0.011082199;0.00469866;0.064884326;0.010466522;0.044786122;0.129548224;0.1301449;0.832126162;0.641477185;0.186782294;0.03967254;4.77573252;0.217184823;1.178911049;1.111389082;1.239247736;0.021807651;0.158592713;0.34999004;0.015835729;0.061023135;0.021645526;0.027977057;0.017958887;0.078769528;;;0.017304429;1.017031627;2.447496816;0…
59;0913AAC_0016_A1;0.009563576;0.004607547;0.009488811;0.029537218;0.008703145;0.006586917;0.0287072;0.001866589;0.018897787;0.055897559;0.117756038;0.535924964;0.40079844;0.077922705;0.002055638;3.63088925;0.12417013;0.820528944;0.846701806;0.577867516;0.004093462;0.059170833;0.308847079;0.009286886;0.047317072;0.020583096;0.027165055;0.030023175;0.012305748;;;0.014905861;1.268482495;1.309002854…
60;0913AAC_0014_A1;0.013780957;0.008413823;0.018186511;0.025546392;0.002677241;0.007310537;0.067366258;0.010801325;0.044655261;0.12691968;0.128445556;0.801101594;0.571190515;0.15528275;0.051096155;5.221627081;0.229980149;1.27565038;1.178630633;1.192737863;0.018326426;0.168373442;0.369708156;0.018444835;0.059575468;0.021845615;0.023249983;0.024173748;0.08560318;;;0.019269247;1.076584161;2.49454836…
61;0913AAC_01QC_E1;0.014974193;0.006608174;0.020561312;0.019123423;0.003459603;0.008330327;0.067435496;0.010088173;0.051757654;0.147465273;0.114940668;0.64764501;0.557915656;0.176303787;0.060206481;5.767036527;0.156035271;1.638523894;1.155313856;1.385476158;0.023990303;0.133193708;0.365192044;0.032756959;0.080108765;0.030929862;0.043892587;0.023709211;0.074082128;;;0.020972771;0.822127513;1.38590…
64;0913AAC_0017_A1;0.00895355;0.003663331;0.010606901;0.027616755;0.001522293;;0.024967866;;0.019919601;0.055939209;0.109151398;0.502676787;0.37242107;0.094487423;;3.162612874;0.106127718;0.706651655;0.702107572;0.533487685;0.004775258;0.052226071;0.266476492;0.007852881;0.047354638;0.017687512;0.022100125;0.022536004;0.021969664;;;0.012281239;1.195258221;1.331139219;0.065095919;15.8421374;18.556…
65;0913AAC_0008_A1;0.015115459;0.007541088;0.019245072;0.011931842;0.003065847;;0.050258133;0.007958402;0.04923149;0.124036882;0.101865494;0.330930812;0.321161109;0.082738874;0.023207424;5.078634601;0.114555831;1.31798632;0.88251209;1.271069577;0.011012068;0.109549079;0.222506862;0.015928201;0.061735721;0.03269028;0.046065438;0.023524594;0.060746313;;;0.016545941;0.619533151;0.674157383;0.0893859…
66;0913AAC_0076_B1;0.005897036;0.00274786;0.014255643;0.015604012;0.00340479;;0.029414885;0.001699839;0.035273578;0.087880403;0.087369173;0.654076745;0.838810198;0.312634561;0.019112397;4.049386633;0.074006473;0.96942935;0.707860046;0.82089121;0.009815873;0.077327137;0.369574801;0.011317979;0.068811307;0.017052533;0.027811919;0.019245991;0.049056503;;;0.008114536;0.649679882;0.647250028;0.0901811…
67;0913AAC_0050_A1;0.019925393;0.008928722;0.017689002;0.02228099;0.002134031;0.008870415;0.04086403;0.004924985;0.033127359;0.083131311;0.102305194;0.753433994;0.807110107;0.25223293;0.022437299;5.436764452;0.124985166;1.255808946;1.082680643;1.214307148;0.017609932;0.124630848;0.740476651;0.056577257;0.139773271;0.022467815;0.042754626;0.01992656;0.094012818;;;0.038235331;0.64916618;0.854816795…
68;0913AAC_0047_A1;0.019645186;0.012582018;0.029736329;0.020158274;0.002997644;0.001899435;0.093283356;0.021289341;0.070294254;0.197200008;0.126692178;0.680371469;0.778817353;0.277171573;0.087156309;6.32522927;0.150097402;1.908856052;1.098135507;1.773625409;0.029116753;0.14003443;0.340715122;0.05689757;0.098583147;0.030106681;0.049674045;0.019826483;0.117282158;;;0.032591447;0.843177635;1.4135910…
69;0913AAC_0048_A1;0.021689227;0.010335273;0.028559182;0.02188031;0.007080405;0.006061725;0.093160773;0.022373511;0.076357078;0.198003439;0.125573895;0.774989828;0.891144278;0.325128261;0.076232561;6.521004184;0.146884015;1.970593025;1.015657752;1.629040755;0.024921017;0.130898197;0.323229284;0.054764615;0.092112216;0.031080829;0.048197714;0.019626468;0.120382099;;;0.031610609;0.859106362;1.47743…
70;0913AAC_0049_A1;0.014549241;0.010850259;0.020781291;0.021526541;;0.009057247;0.04571209;0.006117796;0.03667302;0.090137521;0.114886551;0.791698948;0.855262709;0.274647098;0.026867636;4.966674605;0.121621844;1.135384309;1.05104288;1.088633323;0.016991777;0.117239886;0.664281415;0.05172702;0.129090224;0.018443193;0.044956635;0.021679433;0.074858215;;0.006382801;0.044160217;0.645978419;0.90740110…
71;0913AAC_0076_A1;0.008543563;0.002613626;0.008640838;0.01601326;0.002703222;;0.031849889;0.004961026;0.032777842;0.087640953;0.087733108;0.645784832;0.81901314;0.303209959;0.016732207;3.956308094;0.076595029;0.942878541;0.706011388;0.839716041;0.01018269;0.080184245;0.369936973;0.011604513;0.067698066;0.018254623;0.030030736;0.016862386;0.043939135;;;0.015201541;0.66313451;0.671129007;0.0904232…
72;0913AAC_0073_A1;0.011824288;0.005855381;0.017610293;0.012900255;0.001734414;;0.076735518;0.014091009;0.065336319;0.188593233;0.097200341;0.409135925;0.562982444;0.26175279;0.071789573;5.332633097;0.127300283;1.981776038;1.189172279;1.778698728;0.042658465;0.152597113;0.380231305;0.044798885;0.058070948;0.020528095;0.041400634;0.018074027;0.106485649;;;0.019250802;0.716701289;1.296032455;0.2421…
73;0913AAC_0075_A1;0.005045933;0.002366048;0.00823209;0.013346472;0.001888189;;0.031047919;0.003931359;0.030318215;0.084313698;0.089438412;0.548706218;0.711358717;0.258318575;0.018291785;3.80156273;0.076364178;0.875914846;0.694928576;0.756683471;0.009080822;0.072110593;0.337784129;0.011470466;0.058772762;0.017910777;0.03024429;0.017770361;0.023568546;;;0.010223798;0.606798885;0.650404089;0.090778…
74;0913AAC_0074_A1;0.008494131;0.003605239;0.009698437;0.011555449;0.005354745;;0.085329098;0.014968715;0.070087783;0.202839141;0.114735405;0.571765938;0.712412532;0.331686217;0.068715181;5.45544319;0.13143213;2.010677662;1.1287826;1.559803341;0.039505124;0.143318825;0.353755636;0.044462951;0.059191667;0.022510269;0.039602165;0.016761003;0.107501142;;0.002838362;0.020552479;0.686795349;1.53763629…
75;0913AAC_0028_A1;0.0293099;0.011512436;0.03883623;0.016714016;0.010091945;;0.084654821;0.011197345;0.065689971;0.19948604;0.107054676;0.298807358;0.205456906;0.074517224;0.081016782;5.13389672;0.118782083;1.728836559;1.21141902;2.385229979;0.042154082;0.114514507;0.242219926;0.031271805;0.06135203;0.026615225;0.035361667;0.018395372;0.102646298;;;0.013155575;0.796384072;0.836049044;0.204140481;…
76;0913AAC_0067_B1;0.012894202;0.00866268;0.016178426;0.017519778;0.007239125;0.006518866;0.042051642;0.005058775;0.034337564;0.083050297;0.11735785;0.664183973;0.547152919;0.140003905;0.024143496;5.629490128;0.134125408;1.267060005;0.935045152;0.875405424;0.008547195;0.087842249;0.390821537;0.014190484;0.07772994;0.031546886;0.043988586;0.029371569;0.056731245;;;0.026761261;0.815280213;0.8428620…
77;0913AAC_01QC_F1;0.013271762;0.007840533;0.019060783;0.018696556;;0.005460831;0.062647042;0.009365653;0.052069015;0.141021483;0.112540992;0.602059309;0.568489427;0.181589264;0.046773908;5.485650952;0.151826922;1.592373303;1.092185022;1.343039117;0.023597009;0.126679264;0.352516345;0.030399881;0.078969502;0.026664151;0.044969657;0.023464657;0.075154511;;;0.020896371;0.793507342;1.319910866;0.150…
89;0913AAC_01QC_G1;0.016101236;0.008048026;0.021663976;0.018788663;0.001694867;;0.063065118;0.009551119;0.053709659;0.143703466;0.119231557;0.632042254;0.576351789;0.187505059;0.05097566;5.627118039;0.154333061;1.60782215;1.119124306;1.345657208;0.022860553;0.131913631;0.362839113;0.030243688;0.07757684;0.030131786;0.044195015;0.023196261;0.104448971;;;0.023376323;0.826362955;1.359844281;0.156227…
92;0913AAC_0030_A1;0.013224876;0.009489606;0.020152793;0.017053528;0.002140209;0.005375761;0.075361602;0.0104739;0.071931715;0.184074372;0.120078844;0.485234482;0.427933617;0.13839528;0.070802742;5.55725101;0.144618144;1.942342897;1.02530747;1.256498289;0.025752238;0.151762636;0.183897136;0.016951952;0.064565513;0.040852601;0.048795581;0.026226013;0.145797299;;;0.007562433;0.715628769;1.22569186;…
93;0913AAC_0073_B1;0.011891729;0.00502652;0.016931099;0.012793728;0.002325665;0.007718381;0.076772645;0.012711494;0.062386929;0.194728835;0.105359052;0.445733284;0.532791139;0.26837616;0.084007879;5.591468033;0.130145906;2.071064413;1.223443833;1.780943931;0.044541101;0.152208179;0.388028389;0.047413975;0.05831688;0.023459285;0.043960473;0.018635054;0.10331946;;;0.015351242;0.731448908;1.29671613…
94;0913AAC_0051_A1;0.013329441;0.007553264;0.014315712;0.025382003;0.001585491;0.018485824;0.110032829;0.023836374;0.109467041;0.253623291;0.201221073;1.016259176;1.032528469;0.333055096;0.073060213;7.540543392;0.21786833;2.909398787;1.694429815;2.289774467;0.030564891;0.179374485;0.349329007;0.023055529;0.069352372;0.055595573;0.065894869;0.038115976;0.143534602;;;0.012575839;0.871459209;1.36948…
95;0913AAC_0050_B1;0.017830844;0.009262177;0.020447986;0.021390685;0.001144423;0.002870286;0.037769905;0.004320591;0.036135016;0.088117912;0.099530497;0.757402224;0.829655119;0.266474924;0.026077508;5.559335824;0.123662612;1.259700611;1.068527825;1.176170621;0.016881633;0.124892058;0.741032063;0.055303534;0.143089232;0.02399055;0.045234649;0.022880777;0.068054843;;;0.0317851;0.656000456;0.8207684…
96;0913AAC_0070_A1;0.013546766;0.011853585;0.018603891;0.015775329;0.002270761;0.009129199;0.06534043;0.008090081;0.07021294;0.160298337;0.124963077;0.518838341;0.534914137;0.175788471;0.035127306;4.164672157;0.087418478;1.243724665;0.678358343;1.057511119;0.009406361;0.078030972;0.219803406;0.017461242;0.046384773;0.023438772;0.034260886;0.018931843;0.073810824;;;0.005874517;0.68398452;0.7620531…
97;0913AAC_0072_A1;0.010585455;0.00389599;0.012889648;0.015129908;0.003849019;;0.030946115;0.004145198;0.029874913;0.075546463;0.090929492;0.62331439;0.569827903;0.17864064;0.013019719;3.707069903;0.075949264;0.772974763;0.678022574;0.887924365;0.008725058;0.063316843;0.249904759;0.011347461;0.062605591;0.017331573;0.030784739;0.016537975;0.059566198;;0.002973037;0.012090517;0.696567473;0.7790378…
98;0913AAC_0071_A1;0.010380086;0.004910434;0.010636883;0.013893125;0.010936698;;0.034842311;0.003670768;0.03664641;0.08070996;0.106406637;0.74296553;0.698931637;0.182089731;;4.13426822;0.080760936;0.904632572;0.717462391;0.745951466;0.00573817;0.053733837;0.228226769;0.009746216;0.054369248;0.021466809;0.040968091;0.016753438;0.051167767;;;0.005461302;0.739921521;0.829561826;0.075780543;14.898171…
99;0913AAC_0069_A1;0.014441225;0.008850863;0.016384734;0.015165636;0.00533845;;0.075871251;0.011893388;0.070025061;0.163433576;0.137713734;0.588861976;0.609655965;0.198564127;0.022743531;4.003714987;0.08237517;1.258798261;0.667557684;0.945543081;0.010775765;0.075876288;0.199613409;0.015203565;0.046519619;0.02257897;0.035276603;0.015716859;0.072229265;;;;0.74765962;0.79139945;0.154831384;13.489197…
100;0913AAC_0025_A1;0.018140105;0.009614282;0.017087226;0.020908692;0.005151073;0.0096973;0.061906437;0.006358129;0.044222272;0.126568284;0.163578527;1.024461772;1.035206616;0.312699618;0.015636947;6.181841478;0.147205206;1.257530598;1.042441347;1.356249712;0.012303879;0.109766811;0.328842345;0.021714353;0.104548633;0.021322424;0.041062897;0.020920446;0.063795541;;;0.035774105;1.073846401;1.48663…
101;0913AAC_0022_A1;0.02098885;0.01157173;0.024114404;0.02179797;0.003421797;0.007933297;0.091344497;0.010867012;0.077156176;0.20622788;0.145068801;0.838993863;0.792528473;0.277996107;0.085119917;8.082193454;0.215549105;2.27698365;1.344379448;2.025355891;0.03372885;0.203946693;0.287699896;0.033810299;0.082730203;0.039374081;0.047564593;0.026035176;0.099498662;0.002821549;;0.025052233;1.196066456;…
102;0913AAC_0023_A1;0.01847149;0.011750727;0.0228437;0.018362749;0.009233756;0.01447192;0.086767867;0.011420524;0.071794675;0.196322411;0.139996897;0.914346895;0.925302416;0.321772043;0.082264377;7.656157374;0.197412437;2.117369004;1.157763943;1.86670991;0.029775866;0.174718182;0.244822951;0.029965612;0.067404864;0.034406664;0.044956358;0.020887074;0.092981605;;;0.028464607;1.056444337;2.19045487…
103;0913AAC_0024_A1;0.01704454;0.009109203;0.01859941;0.02834183;0.007083445;0.008116448;0.077438959;0.009770593;0.052432251;0.148140596;0.196754763;1.116734592;1.114738418;0.333646968;0.01809857;6.857110556;0.161846878;1.384182059;1.087857203;1.210401363;0.010255744;0.100287103;0.310365338;0.020870051;0.100360503;0.026780856;0.04988159;0.025692512;0.082187562;;;0.03529704;1.224272141;1.698468495…
104;0913AAC_0043_A1;0.014013533;0.00952968;0.017041295;0.020177999;;0.011652701;0.097030561;0.017612571;0.079149622;0.206978601;0.117195274;0.45270619;0.318573935;0.093466902;0.09203276;6.343212843;0.169842025;2.235293431;1.549960129;1.801811808;0.040963165;0.195089353;0.28617138;0.032647378;0.064651491;0.031584157;0.05109126;0.024383253;0.112523701;;;0.024055618;0.863285843;1.785773728;0.2504860…
105;0913AAC_01QC_H1;0.014580375;0.008826055;0.020536624;0.018715247;0.001220938;0.009554873;0.064813998;0.010099146;0.054020803;0.144358145;0.117036157;0.616058169;0.551019901;0.179087428;0.034155229;5.690705857;0.160182023;1.610468917;1.130079139;1.357055337;0.024559298;0.136610554;0.363596251;0.030701281;0.077525592;0.02397299;0.042678709;0.023589602;0.090898594;;;0.02358815;0.822064661;1.36162…
108;0913AAC_0045_A1;0.008402049;0.00610998;0.01430823;0.024884569;0.004881896;0.00707736;0.073457386;0.012876349;0.065267075;0.155970563;0.176466852;0.489990399;0.526167957;0.148131882;0.021912149;6.535916122;0.161763338;1.644858897;1.429793246;1.666174673;0.013146791;0.138209086;0.392460945;0.02363482;0.126896268;0.03807403;0.070365399;0.031271388;0.102582666;;;0.043704058;0.963840968;1.01229182…
109;0913AAC_0044_A1;0.016163785;0.008910703;0.021177625;0.016759946;0.003976175;0.003102421;0.096238496;0.012749403;0.084246523;0.20556215;0.119458405;0.65976203;0.50678185;0.183044365;0.086847563;6.843400189;0.193620686;2.31390574;1.54752108;1.904941341;0.040176958;0.199277879;0.287636666;0.034146909;0.068289693;0.031696943;0.051323889;0.024553273;0.126666911;;;0.025439206;0.79431083;2.077299591…
110;0913AAC_0046_A1;0.009719102;0.004416084;0.011763831;0.020853581;0.001406083;0.007001206;0.060261088;0.007209662;0.054367223;0.134642757;0.144586248;0.507529269;0.509173622;0.185013046;0.015604876;5.553888263;0.125233157;1.396183562;1.109265358;1.386061366;0.01273187;0.103452671;0.306776883;0.018862749;0.088395556;0.027891109;0.059028276;0.028128276;0.085739237;;;0.03218891;0.880945482;0.86505…
111;0913AAC_0027_A1;0.007873006;0.00544119;0.013359132;0.010509677;0.002758262;;0.035801892;0.004448638;0.032307477;0.083856703;0.066441459;0.215113198;0.211350532;0.086901683;0.043699284;3.873990072;0.12785112;1.352861242;1.016435197;1.520248719;0.026438542;0.129532133;0.295577441;0.030689479;0.054663709;0.036211297;0.04248737;0.02958582;0.079900341;;;0.000306719;0.502590982;0.468401534;0.110048…
112;0913AAC_0062_B1;0.022027779;0.011874464;0.030757706;0.014336683;0.006596183;;0.047346973;0.003702675;0.038337976;0.126470455;0.12320441;0.749044698;0.589292353;0.191788532;0.036183935;5.794365154;0.245332949;1.61838029;1.437486119;1.404551475;0.020592276;0.185674331;0.721771069;0.049343972;0.174629211;0.025671863;0.048884959;0.024200222;0.126312154;;0.018546607;0.062164922;1.075369392;2.21828…
113;0913AAC_0033_A1;0.023079443;0.014597197;0.025047937;0.021767562;0.002497543;0.012007004;0.065791452;0.0089455;0.04729218;0.138938571;0.155222281;1.151308967;1.102004955;0.298199372;;6.178734237;0.132735899;1.504541617;1.013709963;1.051874523;0.008712993;0.099647463;0.409474071;0.017495778;0.108231085;0.021675666;0.04562214;0.021337768;0.069352134;;;0.033603068;0.987167669;1.288051603;0.097347…
114;0913AAC_0032_A1;0.013525972;0.008783168;0.020374768;0.017916226;0.005984049;0.01586345;0.077272455;0.01239781;0.064632516;0.165746709;0.11878829;0.753952766;0.624731172;0.203139313;0.058125448;6.658441674;0.190391976;1.838642346;1.229506543;1.414384482;0.024084067;0.156376877;0.394281645;0.029473479;0.071722331;0.020854828;0.037854748;0.016788819;0.085394456;;;0.016583304;0.790062749;2.126378…
115;0913AAC_0034_A1;0.025262178;0.013494217;0.027097758;0.020277767;0.007550175;0.01369802;0.056597967;0.009138762;0.046464483;0.133496646;0.141107557;1.114787458;1.092464542;0.353886135;;5.623939783;0.123199795;1.349916567;0.905413078;1.055412559;0.01013048;0.093371784;0.379357708;0.014359231;0.109129636;0.018536053;0.034145041;0.017345148;0.066762024;;;0.024803825;0.943007181;1.266791428;0.0941…
116;0913AAC_0031_A1;0.017009405;0.0094667;0.020503788;0.016503869;0.003741773;0.002670198;0.080522746;0.011366493;0.063294186;0.168178121;0.118969029;0.656584353;0.522156926;0.17296747;0.061154275;6.147889995;0.177798806;1.793861574;1.262982309;1.267139941;0.024595291;0.152656972;0.391809491;0.02805277;0.075096218;0.017442704;0.03913894;0.018846404;0.082494708;;;0.026967951;0.831379783;2.05369589…
117;0913AAC_0042_A1;0.011066369;0.006021544;0.016970653;0.016357706;0.007191474;0.006188106;0.044599932;0.00685302;0.034170495;0.10094847;0.128497799;0.690367671;0.684987616;0.181358616;;4.474559264;0.052444819;0.767795791;0.786096033;0.935195655;0.006277927;0.071360402;0.362410971;0.008023966;0.094819688;0.022622168;0.040110743;0.017976666;0.023619683;;;0.011894369;0.650106704;0.481993533;0.0297…
118;0913AAC_0040_A1;0.018393916;0.007217662;0.020200342;0.0225562;0.001609434;0.002296894;0.104737847;0.017426379;0.07983383;0.223695266;0.147799926;1.104259504;0.923439231;0.286480577;0.018610273;5.280884573;0.093592414;1.397495698;0.820752294;1.17749788;0.012544383;0.135479166;0.263457566;0.009482847;0.057199714;0.020677691;0.036053116;0.015087746;0.061522225;;;0.007493207;0.633235498;1.0547485…
119;0913AAC_0039_A1;0.011739612;0.008283865;0.021881477;0.021591709;;0.010210283;0.099765905;0.017316296;0.074043666;0.213227354;0.143421538;0.932846789;0.79177757;0.225677416;0.019104189;4.983711812;0.092117879;1.390378738;0.85191833;1.085278034;0.012380199;0.142918282;0.270375798;0.00960397;0.059085859;0.020216928;0.03818071;0.015946672;0.055890241;;;0.018177956;0.650016316;0.967104005;0.119669…
120;0913AAC_0041_A1;0.011410536;0.006873223;0.018598054;0.01941842;0.025671042;0.008974743;0.045235955;0.00851129;0.032986409;0.102070224;0.134095101;0.675753894;0.629735466;0.189230906;0.004037922;4.855842556;0.060380998;0.796664767;0.809381953;0.868770258;0.004098718;0.065473317;0.367734009;0.007637571;0.083065046;0.025981533;0.049355203;0.019082584;0.022487246;;;0.019453091;0.672470052;0.47308…
121;0913AAC_01QC_I1;0.016781298;0.008893095;0.021045632;0.018585753;0.004423431;0.010070682;0.066008795;0.008880857;0.055462183;0.148061876;0.11791102;0.614340194;0.561988161;0.191102046;0.049384369;5.741779142;0.161858686;1.624718276;1.134558244;1.375492857;0.024669011;0.133936863;0.36110496;0.032699765;0.078729189;0.030594449;0.04112961;0.02324773;0.095939675;;;0.022134568;0.842356445;1.3866812…
124;0913AAC_0007_A1;0.020740836;0.011743033;0.036141491;0.02304597;0.005401902;0.008623454;0.091402978;0.015176582;0.077064993;0.213420762;0.11273687;0.298168309;0.403091445;0.174664671;0.061866467;6.66664111;0.191208995;2.849260465;1.25041558;2.20299858;0.027894633;0.114456628;0.218752291;0.020118882;0.075991558;0.035442057;0.058612598;0.027848293;0.1144523;;;0.024368877;0.831735742;0.846378972;…
125;0913AAC_0064_B1;0.026392156;0.015514363;0.031769439;0.021693296;0.001622258;0.009745733;0.08134038;0.012122246;0.072958264;0.193048666;0.122659203;0.567464368;0.514084544;0.130960091;0.098677078;6.040742871;0.172274425;1.149374209;0.920494443;1.187729492;0.016001476;0.162416334;0.198503801;0.02802422;0.068392037;0.028653683;0.042268445;0.016528651;0.155597273;;;0.017489569;1.177880673;2.86164…
126;0913AAC_0029_A1;0.015356607;0.009529829;0.019028664;0.021862548;0.002149332;0.010377433;0.077552483;0.011738453;0.065539132;0.182737697;0.116257979;0.341323022;0.391527454;0.142270841;0.066215627;5.949957068;0.121355189;1.972695147;1.024253433;1.627974508;0.022190101;0.125891759;0.21519669;0.020626421;0.055947291;0.038746812;0.050585733;0.023538904;0.118882408;;;0.015416015;0.749100593;0.7970…
127;0913AAC_0047_B1;0.024445774;0.013645678;0.026478906;0.019751768;0.001879209;0.015954535;0.091312943;0.015330809;0.070347185;0.198006219;0.124603312;0.739002436;0.842653179;0.32875807;0.086125926;6.59422334;0.156658742;2.024933257;1.115059931;1.786006512;0.030034337;0.148542313;0.350320592;0.06015403;0.101242395;0.034644408;0.049308743;0.02197622;0.125474435;;;0.029081897;0.844840034;1.3765567…
128;0913AAC_0018_A1;0.020571685;0.012673179;0.025475329;0.015574366;0.006178429;0.005101854;0.085792057;0.011957724;0.079552536;0.179490765;0.125856135;1.146471724;0.857538896;0.293132004;0.060815917;5.530427471;0.166038415;1.464870843;0.937280703;1.020643601;0.025105812;0.164250338;0.367292908;0.03324795;0.056061015;0.022173578;0.033443078;0.015135685;0.090430919;;;0.008246357;0.729604346;2.1223…
129;0913AAC_0019_A1;0.019259185;0.014760108;0.026587914;0.022345463;0.009396602;0.002370424;0.081589845;0.016474106;0.078268551;0.182333523;0.113914049;1.448229793;1.154575818;0.416797698;0.07950233;6.920674538;0.189136676;1.740352088;1.093331547;1.368433977;0.024906672;0.182494668;0.44368889;0.039402151;0.058363126;0.028747119;0.035301552;0.015847749;0.113289956;;0.012611113;0.008015473;0.786328…
130;0913AAC_0020_A1;0.014191596;0.006822414;0.013520317;0.012185879;0.00349444;;0.045637499;0.003962712;0.036726811;0.098058163;0.106206895;0.683354278;0.639244947;0.163718714;;4.261103682;0.088218034;0.857148797;0.673789555;0.662003336;0.0082547;0.074727954;0.310972089;0.011266461;0.045389984;0.013261386;0.034751957;0.013974872;0.060454636;;;0.00787467;0.565237927;0.761505206;0.067454379;13.6746…
131;0913AAC_0021_A1;0.015490652;0.007758137;0.015338267;0.016112328;;;0.038154176;0.003930987;0.032598201;0.094351785;0.094416515;0.677610882;0.577915202;0.19114593;0.01236501;4.148838154;0.088018888;0.854372801;0.741841105;0.855329477;0.01041766;0.090040845;0.374273639;0.012723881;0.056169047;0.01333113;0.032013222;0.016229489;0.040774184;;;0.006309026;0.568397414;0.729716143;0.064609243;13.7703…
132;0913AAC_0037_A1;0.007994386;;0.011581681;0.014608418;0.003342984;;0.024543716;0.001935483;0.023257013;0.071611514;0.079428096;0.369331981;0.357074135;0.130150558;0.01290348;4.176322812;0.168390946;1.156039272;1.062085699;1.100384743;0.018049489;0.108772721;0.478876678;0.032467974;0.126788225;0.017582646;0.052648665;0.01944823;0.053829321;;;0.036180029;0.742841637;1.235874296;0.111189455;13.96…
133;0913AAC_0035_A1;0.012438339;0.003765429;0.012395596;0.014640962;0.009884419;;0.042123654;0.007122125;0.041797735;0.112856023;0.091647265;0.31794093;0.293956588;0.142686781;0.041647792;4.133670234;0.203457782;1.14432102;1.085290017;1.296433815;0.026600967;0.167817968;0.530118326;0.055491611;0.119800856;0.018298025;0.041014121;0.019430524;0.063336156;;;0.030241703;0.669994706;1.403181466;0.1445…
134;0913AAC_0038_A1;0.001584423;0.002946307;0.00961181;0.012881931;0.003362068;;0.023379898;0.002379966;0.016693074;0.059027412;0.069703943;0.310033468;0.2831723;0.100675314;0.005387933;3.666821676;0.147060754;1.003201393;0.930470225;1.018591971;0.014031968;0.095863081;0.426181032;0.029701562;0.11281925;0.014307337;0.037839538;0.018692271;0.054461793;;;0.029493723;0.628472917;1.041239544;0.094426…
135;0913AAC_0036_A1;0.011121057;0.006259415;0.010444584;0.015151371;0.001625981;;0.038909438;0.004708145;0.038554901;0.108257456;0.0826126;0.365649354;0.357386275;0.143529145;0.036011852;4.249510565;0.181091044;1.132835373;0.945004233;1.395878161;0.023538749;0.13676232;0.433952697;0.046135666;0.092573812;0.020103002;0.037596564;0.015351512;0.064096587;;;0.025779775;0.638842569;1.300429417;0.12865…
136;0913AAC_0005_A1;0.009680933;0.007161701;0.014309887;0.011896074;0.003943734;0.013416533;0.064866173;0.008980846;0.069387005;0.171152359;0.123673484;0.261440096;0.236168668;0.127335252;0.089152666;6.274201308;0.247450967;2.29731462;1.693267288;1.79678471;0.055794435;0.231260966;0.597254395;0.065659166;0.052223854;0.040940985;0.057884634;0.031815605;0.127808055;;;0.006176912;0.807336075;1.42628…
137;0913AAC_01QC_J1;0.015010756;0.009112992;0.016055705;0.018769576;0.007681126;0.007587121;0.067141049;0.009115717;0.054893209;0.143821517;0.117354467;0.673533916;0.585395978;0.212972569;0.050077233;5.648119158;0.158596964;1.611169396;1.130764439;1.352508063;0.025587002;0.135315261;0.359148469;0.032339164;0.078106415;0.029393648;0.041342046;0.023680214;0.079215942;;;0.024206474;0.823824449;1.364…
149;0913AAC_01QC_K1;0.015034112;0.008017188;0.017567658;0.017664944;;0.012366283;0.066276427;0.01064117;0.047653695;0.141892309;0.116629465;0.618093379;0.582922594;0.184546857;0.054696321;5.710679035;0.160308447;1.613606872;1.122797406;1.356263137;0.024016723;0.135504189;0.3612052;0.031854314;0.080088815;0.029378454;0.047554956;0.026165103;0.094270818;;;0.016423892;0.821235876;1.346958653;0.15337…
