# Supplementary material for: Fusing metabolomics data sets with heterogeneous measurement errors
Source: PLoS One. 2018 Apr 26;13(4):e0195939. doi: 10.1371/journal.pone.0195939 (PMC5919515; doi:10.1371/journal.pone.0195939)
Supplement: S4 File — The file lipids_qc.csv contains the lipid levels of the patient samples after QC correction. (CSV) [file pone.0195939.s005.csv]

0.012242048;0.008375837;0.020407222;0.019956875;0.003849229;0.006395698;0.066120902;0.009491821;0.053460599;0.143888729;0.114073307;0.61650659;0.560515473;0.188426024;0.050473663;5.547957752;0.158073314;1.605048687;1.115444004;1.350766195;0.023021158;0.13114294;0.360804473;0.03113937;0.077396296;0.030626456;0.043695882;0.023811935;0.093151572;0.000581958;0.001419181;0.019747577;0.810680271;1.3544…
0.017222805;0.008586393;0.019644041;0.014873716;0.00500745;0.011234891;0.063831537;0.009501072;0.053463688;0.144371079;0.120358565;0.604113846;0.569327063;0.187745621;0.051025877;5.579479118;0.151876906;1.57548529;1.104648901;1.324938195;0.022465703;0.130268586;0.346470955;0.030604305;0.076043571;0.02631034;0.043683251;0.023808159;0.095264304;0.000597188;0.001419181;0.021559286;0.804332172;1.3269…
0.016908911;0.010227364;0.018682687;0.01922703;0.005079518;0.013906799;0.0769338;0.011201852;0.061325425;0.16021268;0.100760232;0.4651628;0.375949469;0.152001915;0.070609302;6.617020992;0.19506602;1.836370912;1.202752212;1.462308313;0.024053525;0.191059972;0.481191325;0.043407063;0.108811961;0.029333663;0.050219043;0.020194858;0.10454764;0.000601914;0.001419181;0.026472306;0.887992423;1.52042566;…
0.008198014;0.004651248;0.014386767;0.017349009;0.00679769;0.012522305;0.039488257;0.00619101;0.0288312;0.070837122;0.114340179;0.569055719;0.435630813;0.140941607;0.015458532;4.501223217;0.138590359;1.010394399;0.814528233;0.604566283;0.008510815;0.088409911;0.421208504;0.036099663;0.083715366;0.024984309;0.047684775;0.025235627;0.064257084;0.000603506;0.001419181;0.023238596;0.761124645;0.98304…
0.008624115;0.003122888;0.007833194;0.016890735;0.000704621;0.010376;0.037604982;0.004201535;0.02985489;0.072399137;0.115212062;0.644766258;0.523826833;0.167038779;0.022953101;5.13205048;0.149447378;1.132278667;0.958927839;0.876088855;0.015823141;0.106757373;0.523692895;0.042283135;0.100138923;0.022540502;0.047418719;0.025141888;0.064172931;0.000605107;0.001419181;0.027357294;0.797207367;1.010077…
0.015028035;0.008338531;0.017162242;0.018772842;0.000606531;0.019103684;0.076453098;0.011750312;0.065899453;0.16627902;0.110318047;0.607271816;0.553608534;0.198837221;0.062288982;6.395241464;0.171639183;1.64798531;0.993192395;1.099060932;0.017554202;0.148513627;0.39917125;0.034201474;0.082251376;0.027180629;0.048471827;0.021035502;0.090319436;0.000606716;0.001419181;0.024608125;0.860065763;1.5916…
0.015812873;0.008360997;0.017140726;0.015368027;0.001476388;0.004395406;0.085238756;0.010995278;0.073403026;0.165119204;0.118571709;0.557122051;0.339224731;0.136941735;0.097928845;7.106986701;0.251626566;2.312186099;2.066383164;1.992212835;0.077285998;0.176070602;0.390655837;0.074354594;0.082969025;0.034593263;0.058199046;0.028809946;0.151218071;0.000608334;0.001419181;0.026025156;0.763359507;2.1…
0.015950138;0.006649478;0.013536447;0.013117262;0.000658835;0.001020646;0.035295642;0.003315423;0.02968204;0.080903704;0.083443685;0.429113375;0.281224552;0.096016043;0.000956231;4.614750427;0.133155669;1.057637994;1.063856572;0.983737621;0.015161293;0.082870027;0.354056694;0.030275769;0.071443593;0.023543826;0.044938446;0.025337339;0.053709275;0.00060996;0.001419181;0.014158862;0.607808185;0.975…
0.016934898;0.007240664;0.018072998;0.016246277;0.002728544;0.00909601;0.03875585;0.004418857;0.033724634;0.081505061;0.09641797;0.394681103;0.233911484;0.064480577;0.017853826;4.34883795;0.152120169;1.033859549;1.248611727;1.191153396;0.018173036;0.114153929;0.470750762;0.040319405;0.109564054;0.018140285;0.048117709;0.025880555;0.056081651;0.000611596;0.001419181;0.026972591;0.640351574;1.02554…
0.016440442;0.009503054;0.018280289;0.01760131;0.000255067;0.00532202;0.078034589;0.009311338;0.066900815;0.153512773;0.108703474;0.354746005;0.184394546;0.090616141;0.095459711;6.34277114;0.223989764;2.138007008;2.046874504;2.091352073;0.07843528;0.162206153;0.372239454;0.067062765;0.070523184;0.029188851;0.047919193;0.025380156;0.140096532;0.00061324;0.001419181;0.013975923;0.808439616;1.691153…
0.016253543;0.008607968;0.023072769;0.018341135;0.001705286;0.008355478;0.119567187;0.018550884;0.099284201;0.274447589;0.16017483;0.267035999;0.198375081;0.065307986;0.090162198;5.740416254;0.148667931;2.021624857;1.804010626;2.70402264;0.03482593;0.195945269;0.402811422;0.041356872;0.047956705;0.050404768;0.060422941;0.0338287;0.168547973;0.000614893;0.001419181;0.000152346;0.839858157;0.842278…
0.011666256;0.005021865;0.015329473;0.029985532;0.000640822;0.010885677;0.027583454;0.001514495;0.017237622;0.060358267;0.122738639;0.578468764;0.4094074;0.091572192;0.013822034;4.125759578;0.133896612;0.892520828;0.921551566;0.617578402;0.006539808;0.061397799;0.32617709;0.009429754;0.051760437;0.022301938;0.031315923;0.034909727;0.034201206;0.000616556;0.001419181;0.008006136;1.346802174;1.3598…
0.022351876;0.012675088;0.024798332;0.018673006;0.004002584;0.015876307;0.103975589;0.016806845;0.081731736;0.27307031;0.15175341;0.607323477;0.462222264;0.149551513;0.069507999;5.259611517;0.122909893;1.832288681;0.973764412;1.090799719;0.016196097;0.134794101;0.240892488;0.0144162;0.040994915;0.026546863;0.035395007;0.020350594;0.088217148;0.000618227;0.001419181;0.012622015;0.801874582;1.64058…
0.019427264;0.013197599;0.039056255;0.019470176;0.00217723;0.007416595;0.074188974;0.010455632;0.055070146;0.160604698;0.121450136;0.451505202;0.519312098;0.221392841;0.057788486;5.07304383;0.154635345;1.236088122;1.245315834;2.364890893;0.042164899;0.198510926;0.300812586;0.034366149;0.09819262;0.027416958;0.039016968;0.020818028;0.116420678;0.000619908;0.001419181;0.032074794;0.916536066;1.3389…
0.007517572;0.005724995;0.010984384;0.011406254;0.002799897;0.001070437;0.029047826;0.001760905;0.024543368;0.065486895;0.085583268;0.842275571;0.704803125;0.222419854;0.000940249;3.820386194;0.123124141;0.803872689;0.796850218;1.018968418;0.012939742;0.091418873;0.285832787;0.014677372;0.089084028;0.008150991;0.033052361;0.016235256;0.031424616;0.000621598;0.001419181;0.029906442;0.579348861;1.1…
0.012562243;0.007818343;0.017497253;0.020765864;0.00224141;0.008169412;0.065278229;0.009492708;0.053453522;0.143445272;0.11795122;0.607422125;0.549252983;0.179378784;0.051757915;5.653992528;0.156967004;1.600876454;1.122529436;1.353810087;0.025057772;0.133060786;0.353973098;0.031695058;0.077179885;0.024807943;0.043698084;0.023808375;0.092446546;0.000623297;0.001419181;0.022181069;0.818002796;1.366…
0.011248137;0.005807309;0.01542361;0.013973941;0.000276654;0.00109908;0.070522308;0.008252923;0.050136066;0.168655206;0.098625497;0.497384987;0.462264835;0.189622834;0.06714109;5.255692248;0.183344552;1.647520687;1.121870987;1.797907212;0.045300225;0.154143861;0.285449428;0.031814108;0.062750596;0.033364413;0.046245445;0.026258039;0.039014367;0.000628453;0.001419181;0.014396142;0.858864303;1.5119…
0.011355497;0.005189752;0.017438765;0.015173902;0.000279166;0.008290736;0.056403937;0.005399718;0.03955075;0.143302169;0.084962158;0.458480133;0.406968467;0.171448262;0.048647567;4.469906537;0.141029832;1.33333811;0.823098807;1.191877979;0.02868276;0.111455442;0.20975189;0.022915595;0.045485334;0.026252014;0.038450794;0.021807619;0.045666407;0.000630191;0.001419181;0.011756302;0.718980884;1.32288…
0.011041634;0.0038027;0.011855043;0.011140307;0.000281698;0.004206975;0.034769067;0.002482908;0.024170835;0.074737959;0.100050142;0.93634001;0.804836748;0.210337015;0.000931201;3.950132216;0.130588543;0.85917087;0.806902198;0.879874205;0.010694561;0.086288615;0.271503273;0.014723297;0.082430187;0.018128076;0.032625088;0.018481591;0.036324484;0.000631939;0.001419181;0.017878465;0.705364911;1.24109…
0.012129762;0.006461019;0.0112847;0.016112336;0.00028425;0.006796198;0.035031246;0.005218118;0.031950341;0.073679299;0.106062014;0.628199891;0.537196167;0.122868609;0.004370723;4.651914812;0.119814463;1.024987355;0.81899187;0.903446112;0.010998494;0.092946118;0.368712769;0.012652956;0.076140537;0.02581958;0.038700989;0.025534198;0.031128499;0.001267392;0.001419181;0.026812498;0.722714135;0.784991…
0.011715367;0.007270649;0.015980388;0.01052605;0.005207613;0.001126899;0.053540172;0.00679959;0.045747439;0.111934788;0.081476325;0.487100051;0.473552222;0.15719545;0.031151428;4.334878245;0.12284869;1.342401321;0.810965179;1.145992223;0.016062545;0.13102522;0.253484442;0.01827885;0.055470688;0.033465811;0.043468857;0.024685348;0.087523744;0.000635464;0.001419181;0.004282077;0.663348582;0.8650669…
0.013179451;0.006502647;0.015294929;0.016052997;0.002368043;0.006566457;0.035336348;0.004794874;0.034356043;0.078078939;0.108596987;0.628305451;0.532651518;0.135979528;0.015286435;5.160362404;0.125874213;1.152918267;0.867112333;0.827567644;0.007806385;0.082072675;0.358375348;0.013338264;0.069810881;0.032774577;0.041430993;0.029037093;0.056756041;0.000637242;0.001419181;0.022006293;0.760352461;0.8…
0.014537139;0.007697375;0.017570629;0.015064721;0.009721542;0.001140189;0.057835457;0.008872033;0.046879338;0.113993993;0.092963791;0.368244154;0.340937304;0.115395856;0.040917721;4.794757915;0.133471691;1.512066554;0.862475176;1.088203172;0.018886353;0.136371587;0.258477816;0.017358906;0.050703273;0.041588893;0.043268994;0.025636066;0.107371255;0.00063903;0.001419181;0.018163022;0.725001294;0.86…
0.018764029;0.009902137;0.022048148;0.015352478;0.004222723;0.00114662;0.039020606;0.001346925;0.031645026;0.0989953;0.101528751;0.740074114;0.593623207;0.194485412;0.03078636;4.152179066;0.169099291;1.086996244;0.946811547;1.012762162;0.014432941;0.118936588;0.460086888;0.032386408;0.113378736;0.015177407;0.030672887;0.017824681;0.075238637;0.000640828;0.001419181;0.034430774;0.873490794;1.95782…
0.027579181;0.014181246;0.038160569;0.017381183;0.003864113;0.006126883;0.081302854;0.008881241;0.069869389;0.223466095;0.132607817;0.569136926;0.501988997;0.160130474;0.064899445;5.602680606;0.209989959;1.624476963;1.016073932;1.209971667;0.02285561;0.129946163;0.322908346;0.061011667;0.068256311;0.025597847;0.036197877;0.014495636;0.123858341;0.000642637;0.001419181;0.017080343;1.057504716;2.88…
0.02684598;0.017183023;0.034907363;0.020245887;0.008556743;0.006753806;0.091531027;0.009663027;0.077515605;0.242263796;0.148015834;0.505271756;0.430012217;0.144416333;0.078200671;6.163095767;0.237300083;1.981511033;1.21829244;1.228144964;0.028865969;0.158596794;0.370453613;0.066230777;0.084143294;0.0296829;0.041578466;0.018655647;0.150985057;0.000644456;0.001419181;0.024135913;1.193645913;3.25619…
0.020875077;0.010707176;0.024420914;0.018582213;0.000302558;0.013969809;0.047627137;0.005522537;0.033682616;0.118633588;0.120290267;0.706354176;0.553522707;0.170105324;0.035604249;5.458712478;0.236179622;1.498677951;1.358829675;1.34125913;0.017940585;0.176251656;0.673222135;0.046992664;0.166205447;0.025509604;0.039884715;0.023285921;0.106201933;0.000646286;0.012352774;0.053041534;1.020668485;2.13…
0.02393505;0.012853284;0.032909589;0.019637589;0.001782397;0.017888502;0.07454002;0.011672562;0.051947888;0.165959689;0.120420712;0.428309067;0.524923182;0.228187442;0.053557316;4.91291175;0.152405863;1.198079388;1.235538382;2.368800809;0.042060264;0.202190238;0.296281462;0.034661973;0.091805876;0.026144582;0.036116027;0.018407982;0.125487538;0.000648127;0.001419181;0.028388993;0.925031991;1.3665…
0.013602693;0.007437725;0.017424352;0.016186466;0.000761;0.001175889;0.068650128;0.005452502;0.066680832;0.162733247;0.124303477;0.495397454;0.538420927;0.189193959;0.029311291;4.549804633;0.095046884;1.361332721;0.714751328;1.088616937;0.012428413;0.080076516;0.230270105;0.016954781;0.048393303;0.026486241;0.035324525;0.018064144;0.064978822;0.000649978;0.001419181;0.006473131;0.691822932;0.7650…
0.013481397;0.010400784;0.020231667;0.018884481;0.002876564;0.001181029;0.063067234;0.009495889;0.053472369;0.143910552;0.120922882;0.628516924;0.552609836;0.182151358;0.050014382;5.599611312;0.156201725;1.579298139;1.105622251;1.349184109;0.022609238;0.134744053;0.356623948;0.029358108;0.076493141;0.029882243;0.043690021;0.023814328;0.097571302;0.00283612;0.001419181;0.020240025;0.818877603;1.35…
0.021272388;0.014042311;0.031910573;0.021095193;0.000318642;0.011205261;0.077362011;0.011943113;0.063640375;0.182302693;0.112665362;0.561532411;0.520321859;0.140844127;0.086006863;5.557492148;0.165649891;1.063869134;0.850148252;1.09593491;0.016210862;0.1549146;0.184607739;0.02761985;0.063221061;0.027790909;0.037731562;0.016034314;0.14174555;0.000657495;0.001419181;0.023467453;1.128787159;2.741540…
0.019652871;0.012357809;0.021519;0.018370445;0.013001504;0.011853991;0.095872213;0.021205863;0.078365629;0.187414722;0.124333233;0.857462737;0.558928621;0.16974636;0.129245984;7.046325096;0.207162235;2.412776961;1.696244912;1.763528107;0.046453099;0.194557053;0.289991316;0.060818914;0.104590888;0.030006972;0.044137858;0.021617226;0.153545553;0.000659402;0.001419181;0.030436482;1.218442269;2.99541…
0.011511501;0.004939974;0.01670691;0.014023448;0.000648045;0.010820702;0.057760324;0.008964932;0.048232466;0.138621898;0.094749101;0.259773501;0.269099704;0.124731377;0.062259396;5.824644339;0.155591498;2.16924287;1.200311747;1.705287912;0.037710601;0.139350235;0.301604439;0.033221994;0.047991335;0.043972147;0.05270958;0.024398211;0.069134569;0.000661321;0.001419181;0.000400871;0.653410776;0.8226…
0.007057132;0.00536284;0.012436268;0.01289388;0.001479719;0.001205788;0.044097812;0.006067016;0.038249369;0.11037702;0.091128303;0.30497298;0.304108622;0.126693309;0.039600965;4.42838772;0.215501371;1.244903123;1.127725237;1.336543157;0.026716334;0.175622426;0.546776467;0.056315793;0.123795903;0.022205795;0.041980643;0.020526815;0.077748853;0.000663251;0.001419181;0.032277969;0.663604711;1.396033…
0.019449786;0.009365454;0.021158166;0.016746149;0.010894648;0.011684446;0.09136909;0.014993433;0.076814724;0.182071683;0.116966962;0.802942936;0.506368689;0.169003571;0.115180403;6.400496877;0.193244813;2.179835143;1.566322823;1.641591863;0.042115511;0.180389582;0.262587229;0.057145701;0.096646747;0.027943428;0.043091957;0.02031012;0.130328465;0.000665193;0.001419181;0.024698058;1.176601573;2.905…
0.01484187;0.005237212;0.018986355;0.018241484;0.003914817;0.010093971;0.051339958;0.007214287;0.037597142;0.106333017;0.12832487;0.733169133;0.692066446;0.181704763;0.000934316;5.239932855;0.064705884;0.885452906;0.855398078;0.895992478;0.003396319;0.068175789;0.392692551;0.009279719;0.08534155;0.029726413;0.049146824;0.021441929;0.038205503;0.000667147;0.001419181;0.013899668;0.6759411;0.483807…
0.01406779;0.009323769;0.02105747;0.022466836;0.001989189;0.008321518;0.08843503;0.013600618;0.067925491;0.220810723;0.140235687;0.354960136;0.360226962;0.124332586;0.090055612;7.101175905;0.1824809;2.95565316;1.667585823;1.944002275;0.034807138;0.197246204;0.289950778;0.02493982;0.083625815;0.053324933;0.07289189;0.03777447;0.096611676;0.000669112;0.001419181;0.014972568;0.914377777;1.258054727;…
0.023516501;0.014682154;0.035549527;0.021198053;0.008276822;0.01266796;0.085494971;0.014183324;0.07726086;0.202287214;0.111173302;0.296694999;0.436086451;0.187277595;0.055633496;6.700470575;0.188875145;2.888361035;1.235608393;2.115644256;0.026815672;0.107997823;0.212470584;0.018471293;0.070951995;0.038972524;0.057620742;0.027873854;0.104389752;0.000671089;0.001419181;0.022762508;0.811346266;0.832…
0.009013812;0.005671579;0.010704615;0.014637264;0.003827795;0.01864382;0.073620166;0.010168637;0.058940141;0.140321965;0.100443947;0.835974546;0.730634523;0.212720185;0.070258655;5.995956522;0.142768024;1.512539144;0.960642496;0.92673729;0.015771891;0.130991021;0.217785773;0.014514544;0.034327884;0.031812074;0.041245382;0.023281294;0.13844458;0.000673078;0.001419181;0.006917228;0.921207741;1.6357…
0.011682007;0.00509304;0.013353187;0.020250193;0.002101452;0.017374695;0.040538684;0.006019937;0.033489457;0.072502682;0.115756392;0.653307205;0.550517585;0.17136656;0.013772811;5.422684062;0.154740799;1.204386358;1.008401755;0.876252819;0.014269261;0.109487408;0.532787965;0.043461794;0.101726158;0.032925837;0.049802311;0.023386984;0.087572659;0.00067508;0.001419181;0.026680793;0.817507651;1.0374…
0.015428443;0.009659246;0.016369511;0.028163555;0.011888186;0.0060417;0.065217794;0.009804664;0.04552267;0.128369652;0.130035243;0.83972866;0.646983094;0.189492672;0.036507243;4.799937572;0.21892351;1.181608847;1.115327022;1.237564733;0.022182445;0.159754965;0.35094252;0.015985306;0.059842608;0.021835361;0.027926535;0.017868559;0.078096684;0.000677093;0.001419181;0.017099117;1.022557869;2.4539382…
0.009833557;0.004627426;0.009203751;0.029465476;0.009406053;0.008476755;0.028846193;0.001750308;0.019322023;0.055408624;0.117662491;0.540536622;0.404038698;0.07898741;0.00189778;3.648225957;0.125106459;0.822173247;0.84952818;0.576923544;0.004159694;0.0595793;0.309565508;0.009369505;0.046365171;0.020753124;0.027096634;0.029972654;0.01220664;0.000679119;0.001419181;0.01473568;1.27497551;1.312248505…
0.01414558;0.008447895;0.017630004;0.02548811;0.002914795;0.009413613;0.067672388;0.010144964;0.045902365;0.125863611;0.128349704;0.807570024;0.575523757;0.157273122;0.047339675;5.245027267;0.231607545;1.277847793;1.18232331;1.190470916;0.018604543;0.169464195;0.370423641;0.018598809;0.058335482;0.022014951;0.023169661;0.02420764;0.084955572;0.000681158;0.001419181;0.019054696;1.081756028;2.50035…
0.015343951;0.006633185;0.019921003;0.019082615;0.003793864;0.010730682;0.067721891;0.009496979;0.053451968;0.146312768;0.114860431;0.652531074;0.561870527;0.178414718;0.055995284;5.791189953;0.157067012;1.640890536;1.158696653;1.382484652;0.024330327;0.134000001;0.36575768;0.033012458;0.078391918;0.031153884;0.043689848;0.023807183;0.073557909;0.000683208;0.001419181;0.020741499;0.825818371;1.38…
0.009127543;0.00367429;0.010260538;0.027570051;0.001704549;0.001223002;0.025051659;0.000654131;0.02076368;0.05561214;0.109090978;0.505671492;0.374506091;0.095380164;0.000968812;3.173079869;0.106681995;0.707096242;0.703731947;0.531949024;0.004828637;0.052475804;0.266587614;0.007901251;0.046274446;0.017788689;0.021893544;0.022756541;0.021846498;0.000689437;0.001419181;0.012135944;1.199497724;1.3334…
0.015382874;0.007561656;0.018607679;0.011913425;0.003455854;0.00122229;0.050411894;0.007609288;0.051402953;0.123407288;0.101814015;0.332727662;0.322799942;0.083451204;0.021985087;5.093957303;0.115101165;1.318465639;0.884373237;1.267116712;0.011124212;0.110026555;0.222517678;0.016017621;0.060308189;0.032860719;0.04554945;0.023782307;0.06043558;0.000691539;0.001419181;0.016339448;0.621536218;0.6752…
0.005991129;0.002754629;0.013777157;0.015582233;0.003862978;0.001221277;0.029496158;0.001633475;0.036866819;0.087505545;0.08732923;0.657283298;0.842675106;0.315064323;0.01820126;4.060420207;0.074324593;0.969527497;0.709208061;0.818159194;0.009906093;0.077631474;0.369458223;0.011375349;0.067203353;0.017132812;0.027446822;0.019473761;0.048829674;0.000693654;0.001419181;0.008006426;0.651576715;0.648…
0.020208861;0.008948361;0.017087779;0.022253184;0.002436634;0.01139449;0.04096483;0.004757953;0.034638063;0.082846428;0.102263353;0.756730788;0.810429641;0.253982365;0.02148524;5.449989852;0.125464743;1.255610266;1.08452106;1.210009529;0.017754346;0.125068703;0.739976677;0.056833244;0.136482059;0.02256223;0.042109582;0.020174992;0.093624362;0.000695782;0.001419181;0.03768624;0.650858101;0.8558957…
0.019890807;0.012606374;0.028713675;0.020136097;0.003443938;0.002436667;0.093485838;0.020681076;0.073489823;0.196693019;0.12664647;0.682990576;0.781635587;0.278862617;0.083934728;6.33876902;0.150604136;1.908064381;1.099777739;1.766986209;0.029326746;0.140467287;0.340363927;0.057124065;0.096250279;0.030217992;0.048827498;0.020082172;0.116855301;0.000697924;0.001419181;0.032083195;0.845111174;1.415…
0.021923146;0.010352555;0.027566156;0.021859474;0.008183603;0.007763846;0.093335421;0.021856772;0.079777068;0.197665101;0.125534643;0.777565827;0.893928959;0.32684095;0.073847864;6.533060053;0.147312243;1.969275886;1.016969128;1.622621003;0.025076161;0.131247602;0.322782531;0.054952869;0.089927113;0.031180062;0.047284154;0.01988485;0.120003289;0.000700079;0.001419181;0.031072431;0.86080758;1.4788…
0.014681247;0.010865544;0.020051282;0.021509226;0.000374171;0.011579044;0.045784267;0.006010247;0.038273552;0.090060767;0.114856177;0.793914797;0.857513378;0.275865369;0.02618509;4.974408354;0.121920452;1.134340608;1.05218529;1.084135075;0.017080826;0.117503425;0.663132569;0.051876764;0.126027622;0.018492782;0.044022119;0.021968142;0.074659586;0.000702247;0.006382801;0.043336489;0.647055575;0.908…
0.008606502;0.002616619;0.008334415;0.016002749;0.003160504;0.001211581;0.031890764;0.004900914;0.034156945;0.087640034;0.087714143;0.647253569;0.820764807;0.304303085;0.016408494;3.961315411;0.07674787;0.941777872;0.706634644;0.836090845;0.010226047;0.080330724;0.369170194;0.011631816;0.066095384;0.018294515;0.029354945;0.017088289;0.043844244;0.000704429;0.001419181;0.014890233;0.664033019;0.67…
0.01189129;0.005860546;0.016980331;0.012893697;0.002038915;0.001208699;0.076811329;0.013995105;0.067958626;0.188744676;0.097184015;0.409852071;0.563909359;0.262479404;0.070847139;5.337828957;0.127495828;1.978976275;1.189979399;1.770700688;0.042798257;0.152811674;0.379314176;0.044880032;0.056702008;0.02056263;0.040404244;0.018317089;0.106308316;0.000706625;0.001419181;0.018817621;0.717448525;1.296…
0.005065974;0.002367513;0.007935257;0.013341663;0.002231404;0.001205501;0.031069427;0.003924479;0.031466682;0.08444671;0.089427702;0.549379468;0.712180056;0.258821806;0.018168025;3.804160039;0.076446435;0.87446475;0.695258491;0.753149382;0.00910169;0.072181672;0.336856093;0.011485039;0.057395931;0.017931909;0.029474805;0.018010527;0.023540958;0.000708835;0.001419181;0.009971039;0.607242131;0.6506…
0.008513521;0.003606523;0.009346202;0.011552997;0.006360194;0.001201986;0.08536303;0.015012796;0.072566239;0.203306033;0.114727198;0.572168529;0.712885044;0.332058239;0.068695876;5.457583155;0.13151344;2.006866006;1.129088335;1.552255071;0.03955731;0.143399897;0.352666433;0.044495417;0.057816334;0.022525529;0.038549001;0.01698965;0.107428544;0.000711059;0.002838362;0.019994681;0.687082793;1.53794…
0.029327471;0.011513509;0.037416621;0.016712946;0.012045225;0.001198155;0.084663521;0.011277619;0.067833651;0.200077336;0.107052181;0.298861683;0.205492325;0.074539316;0.081527686;5.134417681;0.118801154;1.725148315;1.211500239;2.373296459;0.04216866;0.114531227;0.241394748;0.031277761;0.059940732;0.026619922;0.03438974;0.018650554;0.102627863;0.000713297;0.001419181;0.012764145;0.796469118;0.836…
0.0128803;0.008661212;0.015583666;0.017521253;0.008680437;0.008195682;0.04204357;0.005113465;0.035358958;0.083345372;0.117360775;0.663958177;0.546978927;0.13993008;0.024456717;5.628425356;0.134085557;1.264058898;0.934917348;0.870886302;0.008541832;0.087818241;0.389363475;0.014185536;0.075962873;0.03153665;0.042753305;0.029790136;0.056749207;0.000715549;0.001419181;0.025889838;0.815113285;0.842774…
0.013235262;0.007837145;0.01835659;0.018700901;0.000387637;0.006839852;0.062616564;0.009494501;0.053461876;0.141593583;0.112549224;0.601540827;0.568030144;0.181344167;0.047695224;5.483020101;0.151712387;1.588231;1.091813325;1.335897888;0.023559283;0.126591568;0.351088256;0.03037291;0.077198324;0.026642155;0.043694892;0.023812454;0.075215634;0.000717816;0.001419181;0.020153179;0.79309782;1.3195741…
0.015740792;0.008019274;0.02088353;0.018826526;0.002115034;0.001113315;0.062812369;0.009494871;0.053464418;0.144241194;0.119309317;0.627571457;0.572519332;0.185421027;0.056187195;5.604881432;0.153374796;1.599434814;1.116015899;1.336373569;0.022560866;0.131162702;0.360079095;0.030022758;0.076225101;0.029927145;0.043690444;0.023808185;0.105160441;0.000746192;0.001419181;0.021565402;0.822861879;1.35…
0.012865493;0.009448281;0.019457542;0.017095513;0.002681206;0.006161837;0.074993517;0.010243108;0.071377126;0.184503139;0.12017455;0.481054386;0.424467674;0.13652334;0.079506555;5.530487812;0.143524329;1.93103574;1.021836836;1.247413616;0.025341603;0.150710184;0.182350671;0.016801137;0.063515814;0.040514665;0.048558175;0.026882993;0.147010677;0.000753642;0.001419181;0.006910097;0.711934386;1.2226…
0.011549717;0.005003321;0.016357986;0.012827132;0.002916112;0.008777183;0.076375264;0.012360279;0.061869184;0.195075457;0.105448113;0.441664989;0.528218958;0.264531064;0.094898097;5.56293118;0.129102902;2.058598904;1.219054995;1.767879519;0.043788917;0.151089715;0.384664453;0.046967051;0.057389257;0.023253674;0.043842987;0.019083992;0.104231454;0.000756159;0.001419181;0.013986917;0.727447443;1.29…
0.012925011;0.007516438;0.01384145;0.025452059;0.001989376;0.020851775;0.109431199;0.023046469;0.108513448;0.253926756;0.201400886;1.006463178;1.023170247;0.328016908;0.083008296;7.499890735;0.216024215;2.891318725;1.688008753;2.272741448;0.030019998;0.177982304;0.346211091;0.022826015;0.068272161;0.055080944;0.065863484;0.038990447;0.144874068;0.000758692;0.001419181;0.011427284;0.866423418;1.36…
0.017261744;0.009214609;0.019786793;0.021452914;0.001436648;0.00321091;0.03755238;0.004154447;0.035810597;0.088169178;0.099624245;0.749713972;0.821736248;0.262231091;0.029792793;5.52776652;0.122560261;1.251628641;1.064262626;1.167303069;0.016564839;0.123871187;0.734230972;0.05472378;0.140904813;0.023756685;0.045312581;0.023376055;0.068724338;0.000761243;0.001419181;0.028809067;0.652007808;0.81832…
0.013093126;0.011789625;0.018018455;0.015823575;0.00285143;0.010126622;0.064945085;0.007738382;0.069571895;0.16028853;0.125086816;0.513306572;0.529551259;0.172848731;0.04034398;4.139826376;0.086599926;1.235516867;0.675513496;1.049434391;0.009221037;0.077360967;0.217731407;0.017268979;0.045689981;0.023198775;0.034395333;0.019315084;0.074574298;0.000763811;0.001419181;0.005311899;0.679611173;0.7596…
0.010214411;0.003873955;0.012496162;0.015178438;0.004833791;0.001044461;0.030749864;0.003945831;0.029600119;0.075491358;0.091023924;0.61635052;0.563841224;0.175510995;0.015027645;3.683889936;0.075204003;0.767727074;0.675042187;0.881057899;0.008545002;0.062747091;0.247487755;0.011216534;0.061684355;0.017145607;0.030973365;0.016848469;0.060212505;0.000766397;0.002973037;0.01090856;0.691899559;0.776…
0.010000046;0.004881386;0.01032298;0.013939762;0.013733833;0.001035383;0.034611213;0.003479052;0.036308782;0.080595353;0.106522283;0.734285996;0.691253111;0.178754941;0.001191819;4.107230912;0.07993223;0.89832129;0.714163783;0.740113374;0.005614401;0.053228196;0.225964312;0.009628632;0.053582243;0.021225951;0.041309407;0.01704295;0.051748896;0.000769;0.001419181;0.004917417;0.734735786;0.82671939…
0.013890038;0.008796207;0.015919113;0.015218809;0.006702114;0.001026264;0.075345957;0.011230035;0.069380442;0.163085478;0.137870059;0.581682737;0.602665895;0.194770068;0.026484196;3.976383488;0.081492979;1.24978223;0.664353793;0.938057129;0.010533305;0.075131072;0.197587106;0.015012143;0.045856219;0.022314579;0.035648265;0.015965209;0.073086259;0.000771621;0.001419181;0.00013783;0.742190131;0.788…
0.017419621;0.009552417;0.016621638;0.020985123;0.006464145;0.010385539;0.061459835;0.005985256;0.043815157;0.126206772;0.163772116;1.011450465;1.022841444;0.306476995;0.018278018;6.13786944;0.145562805;1.248292353;1.037227935;1.345392488;0.012015601;0.108643627;0.325427135;0.021429546;0.103077398;0.021062317;0.041586027;0.021221204;0.064584884;0.00077426;0.001419181;0.032097285;1.065661253;1.481…
0.020122789;0.011494268;0.023487453;0.021880908;0.004291532;0.008419896;0.090658991;0.010206889;0.076442829;0.205486258;0.145247495;0.827911584;0.782682716;0.272244197;0.099827788;8.022389327;0.213047741;2.259841536;1.3373849;2.008968593;0.032907305;0.201776064;0.284645534;0.033349092;0.081579347;0.038874525;0.048275344;0.026374782;0.100780366;0.003068892;0.001419181;0.02244334;1.186583006;2.1997…
0.017680853;0.01166902;0.02228013;0.018435361;0.011572081;0.015220222;0.086091517;0.010712649;0.071123084;0.195469075;0.140176109;0.901804917;0.913364776;0.314860293;0.096750249;7.59731429;0.195033301;2.101046811;1.151506949;1.851450837;0.02902304;0.172786946;0.242168096;0.029541138;0.066476179;0.033953335;0.045727105;0.021134455;0.094226697;0.000779592;0.001419181;0.025466154;1.04774424;2.181631…
0.016288814;0.009043503;0.018166759;0.02845814;0.008869215;0.008458146;0.076812859;0.009162287;0.051930831;0.147384366;0.197016141;1.100849927;1.099824339;0.326217098;0.021333573;6.802447168;0.159824086;1.373264717;1.081758822;1.200409437;0.009986971;0.09913747;0.306930193;0.020563487;0.098988228;0.026414941;0.050846473;0.025970336;0.083329998;0.000782286;0.001419181;0.03154204;1.213815063;1.6913…
0.013370752;0.009458479;0.016670301;0.020263823;0.000402562;0.012031725;0.096217925;0.016529901;0.078365832;0.205764077;0.117356626;0.446037365;0.314159715;0.09131195;0.108663132;6.290832646;0.167643529;2.217268117;1.540959091;1.78679681;0.03985186;0.192773046;0.28294085;0.032150732;0.063772286;0.031137224;0.052191745;0.024626875;0.114145222;0.000784999;0.001419181;0.021475251;0.855647947;1.77804…
0.013889352;0.008757827;0.020121871;0.018797649;0.001525305;0.009774653;0.064252394;0.009498143;0.053458828;0.143400627;0.117202948;0.606671096;0.543122176;0.174817691;0.040368398;5.642087858;0.158037164;1.597200312;1.123288953;1.345643879;0.023870413;0.134932655;0.359412643;0.030218193;0.076474678;0.02362209;0.043691558;0.023811717;0.092254904;0.00078773;0.001419181;0.021040857;0.814540073;1.355…
0.007965637;0.006058008;0.014094135;0.025005309;0.006072199;0.007040616;0.072757096;0.01228015;0.064418518;0.154583047;0.176743936;0.481781553;0.517875358;0.144252064;0.02587645;6.474481193;0.159381366;1.630460034;1.420339354;1.651810865;0.012741857;0.136342128;0.387696842;0.023225941;0.125169019;0.037461241;0.072497862;0.031562485;0.104270781;0.000796041;0.001419181;0.038931357;0.954135537;1.007…
0.015299877;0.008832606;0.020901291;0.016843776;0.004937255;0.003057605;0.095293201;0.01224179;0.083050826;0.203585224;0.119651752;0.648376325;0.498554113;0.178107205;0.10240936;6.777124236;0.190683613;2.293260641;1.53697772;1.888394556;0.038902765;0.196504696;0.284086117;0.033538399;0.06735493;0.031171423;0.052992698;0.024792416;0.128816301;0.00079885;0.001419181;0.022658679;0.786070202;2.066748…
0.009185053;0.004376239;0.011633865;0.020961011;0.001742805;0.006835838;0.059651765;0.006975636;0.05352308;0.133254514;0.144827258;0.498515047;0.500665482;0.179878553;0.018364223;5.498518498;0.123277894;1.383493786;1.101484997;1.373934709;0.012316475;0.101970839;0.302928128;0.018516801;0.087176408;0.027415178;0.061079168;0.02841992;0.087238135;0.000801679;0.001419181;0.028672378;0.871537516;0.860…
0.007428615;0.005390692;0.013239415;0.010565394;0.003412327;0.000918652;0.035429545;0.00434033;0.031758554;0.082936831;0.066555424;0.211184334;0.20771875;0.084422344;0.051298043;3.834265088;0.125798298;1.340341823;1.009101813;1.506856729;0.025551886;0.12762399;0.291810343;0.030110685;0.053902703;0.035575869;0.044059349;0.029916391;0.08133821;0.000804528;0.001419181;0.000273273;0.497070505;0.46588…
0.020751562;0.011761199;0.030548909;0.014414838;0.008144192;0.000910101;0.046840889;0.003644964;0.037625951;0.125004969;0.123421698;0.734987498;0.578887091;0.186167693;0.042350324;5.733299224;0.241285124;1.603139042;1.42682636;1.392098113;0.019882977;0.182863598;0.712430449;0.048387759;0.172171148;0.025208969;0.050805409;0.024493853;0.128650195;0.000807398;0.018546607;0.05540773;1.063230108;2.206…
0.021707976;0.014454198;0.024934506;0.021889491;0.00307734;0.011399131;0.06506924;0.008889142;0.046334057;0.137249358;0.155503546;1.129124407;1.082025287;0.289228542;0.001198916;6.111860263;0.130487103;1.490128686;1.005989322;1.042490711;0.008404975;0.098098486;0.404095631;0.017147668;0.106688394;0.02127436;0.047520463;0.021620014;0.070671544;0.000810288;0.001419181;0.029966961;0.975723704;1.2807…
0.012702158;0.008694862;0.020330325;0.018019269;0.007357588;0.014920442;0.076401934;0.012439751;0.06320798;0.163645996;0.119009283;0.739046647;0.613109356;0.196870852;0.067546423;6.58448314;0.187082192;1.820733746;1.219895726;1.401693413;0.02321086;0.153882536;0.389027367;0.028871792;0.070685677;0.020458657;0.039519565;0.017031156;0.08706307;0.000813199;0.001419181;0.014799335;0.780663545;2.11398…
0.023686227;0.013355071;0.027104638;0.020397436;0.00926296;0.01276426;0.055944049;0.009260525;0.045353843;0.131743865;0.1413769;1.092188764;1.071625703;0.34269225;0.001189504;5.559874366;0.121003657;1.336553564;0.898154099;1.045890775;0.009754032;0.091844525;0.374230698;0.014058667;0.107528178;0.018174996;0.035729368;0.017618036;0.068100995;0.000816131;0.001419181;0.022154637;0.931501888;1.259217…
0.015923238;0.009366647;0.020560738;0.016603743;0.004580373;0.002465152;0.079569219;0.011632144;0.061658975;0.16590468;0.119201872;0.642945544;0.511950438;0.167362725;0.070462047;6.076110548;0.17455092;1.775821295;1.252603456;1.255649498;0.023659156;0.150098083;0.386441155;0.027451083;0.073976098;0.017094545;0.041052013;0.019168698;0.084191806;0.000819085;0.001419181;0.02411211;0.820983954;2.0411…
0.010343455;0.005956354;0.017062128;0.016459152;0.008783226;0.005660185;0.044058957;0.007081654;0.033219695;0.099552099;0.12875551;0.67568185;0.671275506;0.175342157;0.001178707;4.421047107;0.051463672;0.759954472;0.779478618;0.926674819;0.00603333;0.070135315;0.357378693;0.007847724;0.09338076;0.022159744;0.04217337;0.01830955;0.0241178;0.00082206;0.001419181;0.010647199;0.64178028;0.478967525;0…
0.017165403;0.007137667;0.020363813;0.022699476;0.001961136;0.002081605;0.103437302;0.018177822;0.077449863;0.220548639;0.148103502;1.080217508;0.904519026;0.276756262;0.021237355;5.216231872;0.091800236;1.38300725;0.813678777;1.166721838;0.012044368;0.133098455;0.259751362;0.009269672;0.056315836;0.020245077;0.038001422;0.015388902;0.0628515;0.000825056;0.001419181;0.006716342;0.62493311;1.04796…
0.010938403;0.008189924;0.02211966;0.021732103;0.000391266;0.009168391;0.098498418;0.018224677;0.071679225;0.210196613;0.143723063;0.912071235;0.775182544;0.217843582;0.021689434;4.921284885;0.090313387;1.375750973;0.844405679;1.075305353;0.011875628;0.140349024;0.266523623;0.009383126;0.058155505;0.019784247;0.040346928;0.016288044;0.057126774;0.000828074;0.001419181;0.016317165;0.641296903;0.96…
0.010615187;0.006793514;0.018854128;0.019547601;0.031134844;0.007985281;0.044648253;0.009031956;0.031863938;0.100613976;0.13438351;0.660367179;0.616240798;0.182517037;0.004560143;4.793641934;0.059171643;0.788162285;0.802082455;0.860757166;0.003928002;0.064269828;0.362429287;0.007458015;0.081731506;0.025413017;0.052292769;0.019518344;0.022996418;0.000831115;0.001419181;0.01748982;0.663245755;0.469…
0.015587256;0.008787678;0.021398027;0.018712189;0.005352293;0.008878842;0.065132261;0.00949414;0.053457988;0.145956393;0.118170329;0.600045871;0.549681429;0.1841754;0.055469605;5.666604761;0.158545742;1.607133731;1.12409918;1.362762798;0.023619483;0.131420821;0.355832288;0.031914203;0.077439891;0.029910335;0.043695945;0.023810855;0.098161798;0.000834178;0.001419181;0.019935467;0.83054683;1.377145…
0.01917539;0.011594799;0.037088848;0.023213149;0.00649036;0.007398982;0.090110589;0.016485553;0.073812211;0.210548483;0.113001177;0.290785988;0.39369771;0.16793369;0.068331474;6.57370283;0.187043708;2.817157847;1.238138775;2.182441301;0.026633404;0.112168061;0.215444919;0.019604603;0.074667617;0.034598697;0.062789771;0.028622688;0.117281749;0.000843504;0.001419181;0.022085274;0.819320691;0.840179…
0.02436237;0.015314549;0.032707823;0.021853928;0.001944609;0.00828713;0.080166969;0.013209789;0.069753085;0.190536281;0.122952713;0.553133089;0.501863783;0.125813651;0.108362333;5.95482402;0.168446183;1.136256895;0.91127305;1.176622267;0.015263798;0.159103422;0.195468945;0.027293522;0.067174657;0.027958179;0.045395758;0.017002173;0.159524968;0.000846659;0.001419181;0.015891179;1.15994319;2.840257…
0.014153625;0.009404652;0.019655478;0.022027726;0.002570479;0.008745715;0.076411512;0.012818479;0.062563742;0.180456463;0.116541803;0.332533793;0.38203718;0.136571791;0.072291664;5.863650004;0.118605378;1.949896618;1.013788145;1.612721442;0.021147486;0.123273221;0.211870479;0.020078067;0.054929396;0.037787844;0.054451698;0.024226972;0.121945327;0.000849838;0.001419181;0.014047292;0.737466801;0.79…
0.022495984;0.013462946;0.027443224;0.019903973;0.002242302;0.013326681;0.089943396;0.016758341;0.06707277;0.195655583;0.124913545;0.719606948;0.8218347;0.315339309;0.093475704;6.496710613;0.153040515;2.001240551;1.103444344;1.769245252;0.028596627;0.145392941;0.344847463;0.058524113;0.099358837;0.033770469;0.05317841;0.022624661;0.128772704;0.000853041;0.001419181;0.026585162;0.831464615;1.36585…
0.018901702;0.012500228;0.026493499;0.015696727;0.007355589;0.004223911;0.08448078;0.013070185;0.075788715;0.177483541;0.126175585;1.115815044;0.835952764;0.280945305;0.065613472;5.447086467;0.162131053;1.447522447;0.927330105;1.011051542;0.02388189;0.160701963;0.361493899;0.032330111;0.054994023;0.021603675;0.036120149;0.015581073;0.092855284;0.000856269;0.001419181;0.007565659;0.717833454;2.105…
0.017668505;0.014554904;0.027746675;0.02252439;0.011162064;0.001945261;0.080319477;0.017985821;0.074540367;0.180433109;0.114208707;1.40878864;1.124974728;0.399154452;0.085259471;6.81443304;0.184603233;1.719494837;1.081506268;1.355557914;0.02367054;0.178478923;0.436610882;0.038294339;0.057226248;0.027994596;0.038162164;0.01630643;0.116386419;0.00085952;0.012611113;0.007383693;0.773405968;2.1798628…
0.012999452;0.006725821;0.014159292;0.012285292;0.004141916;0.000772552;0.044913879;0.004316647;0.034984312;0.097117188;0.106486763;0.66440653;0.622558419;0.156664784;0.001095582;4.194490106;0.086065073;0.846755704;0.666367691;0.65576806;0.007837764;0.073053624;0.305960569;0.010943963;0.044484665;0.012907939;0.037578443;0.014366306;0.062138654;0.000862797;0.001419181;0.007287;0.555778443;0.755245…
0.014167604;0.007646315;0.016120472;0.016246204;0.000380663;0.000765817;0.037538318;0.004267915;0.031076463;0.093530173;0.094669889;0.65848831;0.562560872;0.182766157;0.013099918;4.082811902;0.085832456;0.843893849;0.733521867;0.847266653;0.009882341;0.087987348;0.36818134;0.012353194;0.055021435;0.012969498;0.034601464;0.016660896;0.041931361;0.000866098;0.001419181;0.005867913;0.558714085;0.723…
0.007300385;0.001165671;0.012216216;0.014732002;0.0039456;0.000759168;0.024140546;0.002092202;0.022204041;0.071055566;0.079645097;0.358727316;0.34742134;0.124346823;0.013586564;4.10868438;0.164134769;1.141699493;1.049963651;1.090005024;0.017106206;0.106248479;0.471004555;0.031505584;0.124133497;0.017097349;0.056833553;0.019926953;0.055385252;0.000869425;0.001419181;0.033841535;0.729963142;1.22534…
0.011341174;0.003709234;0.01312233;0.01476703;0.011642293;0.000752603;0.041419694;0.007657215;0.039993954;0.112092281;0.091902092;0.308655428;0.285873626;0.136216779;0.043582115;4.065560478;0.198226828;1.129968146;1.072687107;1.284198508;0.025187539;0.163856367;0.521318919;0.053818611;0.117229109;0.017784317;0.044178657;0.019859347;0.065200152;0.000872778;0.001419181;0.028465877;0.658177867;1.391…
0.001442457;0.002901586;0.010212685;0.012994797;0.00395208;0.000746122;0.022982516;0.002542343;0.016021265;0.058689475;0.069901135;0.300826517;0.27525458;0.096034733;0.005603237;3.605373826;0.143215912;0.990480254;0.919480027;1.008975151;0.013274152;0.093561776;0.419038917;0.028791041;0.110335211;0.013898896;0.040631207;0.019045673;0.056093253;0.000876156;0.001419181;0.027956715;0.617199721;1.032…
0.010109151;0.00616281;0.011138529;0.015286409;0.001907619;0.000739722;0.038237022;0.004992061;0.037149038;0.107754976;0.082850315;0.354611257;0.347227927;0.136805696;0.037217883;4.177104823;0.176277915;1.118314891;0.933654422;1.382695726;0.02224702;0.133424571;0.426611437;0.044697981;0.090482374;0.019519606;0.040200873;0.015583175;0.066050406;0.000879561;0.001419181;0.024626334;0.627191689;1.288…
0.008786661;0.007049346;0.015317341;0.012003896;0.004618143;0.010360678;0.06372672;0.009442548;0.067185714;0.17054958;0.124035347;0.25341959;0.229346516;0.121275129;0.091563188;6.165536798;0.24076681;2.26755384;1.672593966;1.779813287;0.05268415;0.225524665;0.587056048;0.063579871;0.051012764;0.039733531;0.061564473;0.032152564;0.131771297;0.000882992;0.001419181;0.005951251;0.792370214;1.4132863…
0.013603424;0.008967704;0.017250173;0.018942533;0.00897836;0.005809163;0.065942534;0.009494928;0.053469742;0.143480469;0.117703531;0.652541072;0.568215125;0.202677734;0.051109323;5.548713685;0.154244239;1.590077708;1.116734079;1.339731904;0.024138456;0.131904897;0.352959239;0.031298703;0.076246436;0.028512888;0.043683192;0.023807625;0.081714158;0.000886451;0.001419181;0.023543145;0.808306063;1.35…
0.013380403;0.007864962;0.019754448;0.017859814;0.000369507;0.00857468;0.064867936;0.009496406;0.053455419;0.143726561;0.117044278;0.595217703;0.562600164;0.173988729;0.051789229;5.591022212;0.155080292;1.589879033;1.106195395;1.343484159;0.022410119;0.131444264;0.354305693;0.030637573;0.077475334;0.028332879;0.04369602;0.023811699;0.097844474;0.000930167;0.001419181;0.019004639;0.802824845;1.332…
