# Supplementary material for: Fusing metabolomics data sets with heterogeneous measurement errors
Source: PLoS One. 2018 Apr 26;13(4):e0195939. doi: 10.1371/journal.pone.0195939 (PMC5919515; doi:10.1371/journal.pone.0195939)
Supplement: S5 File — The file NMC0913groepen.csv contains information on the patient samples. (CSV) [file pone.0195939.s006.csv]

Id	treatment	Subject
0913AAC_0001	Patients1Untreated	S06
0913AAC_0002	Control	undefined
0913AAC_0003	Patients1Treated	S06
0913AAC_0004	Control	undefined
0913AAC_0005	Patients2Untreated	S08
0913AAC_0006	Patients2Untreated	S11
0913AAC_0007	Patients2Untreated	S13
0913AAC_0008	Patients2Untreated	S14
0913AAC_0009	Patients2Untreated	S19
0913AAC_0010	Patients1Untreated	S20
0913AAC_0011	Control	undefined
0913AAC_0012	Patients1Treated	S20
0913AAC_0013	Control	undefined
0913AAC_0014	Patients1Untreated	S23
0913AAC_0015	Control	undefined
0913AAC_0016	Patients1Treated	S23
0913AAC_0017	Control	undefined
0913AAC_0018	Patients1Untreated	S25
0913AAC_0019	Control	undefined
0913AAC_0020	Patients1Treated	S25
0913AAC_0021	Control	undefined
0913AAC_0022	Patients1Untreated	S27
0913AAC_0023	Control	undefined
0913AAC_0024	Patients1Treated	S27
0913AAC_0025	Control	undefined
0913AAC_0026	Patients2Untreated	S29
0913AAC_0027	Patients2Untreated	S30
0913AAC_0028	Patients2Untreated	S31
0913AAC_0029	Patients2Untreated	S32
0913AAC_0030	Patients2Untreated	S34
0913AAC_0031	Patients1Untreated	S37
0913AAC_0032	Control	undefined
0913AAC_0033	Patients1Treated	S37
0913AAC_0034	Control	undefined
0913AAC_0035	Patients1Untreated	S39
0913AAC_0036	Control	undefined
0913AAC_0037	Patients1Treated	S39
0913AAC_0038	Control	undefined
0913AAC_0039	Patients1Untreated	S40
0913AAC_0040	Control	undefined
0913AAC_0041	Patients1Treated	S40
0913AAC_0042	Control	undefined
0913AAC_0043	Patients1Untreated	S41
0913AAC_0044	Control	undefined
0913AAC_0045	Patients1Treated	S41
0913AAC_0046	Control	undefined
0913AAC_0047	Patients1Untreated	S42
0913AAC_0048	Control	undefined
0913AAC_0049	Patients1Treated	S42
0913AAC_0050	Control	undefined
0913AAC_0051	Patients2Untreated	S46
0913AAC_0052	Patients2Untreated	S47
0913AAC_0053	Patients2Untreated	S48
0913AAC_0054	Patients1Untreated	S49
0913AAC_0055	Control	undefined
0913AAC_0056	Patients1Treated	S49
0913AAC_0057	Control	undefined
0913AAC_0058	Patients2Untreated	S51
0913AAC_0059	Patients2Untreated	S52
0913AAC_0060	Patients1Untreated	S53
0913AAC_0061	Control	undefined
0913AAC_0062	Patients1Treated	S53
0913AAC_0063	Control	undefined
0913AAC_0064	Patients2Untreated	S54
0913AAC_0065	Patients1Untreated	S55
0913AAC_0066	Control	undefined
0913AAC_0067	Patients1Treated	S55
0913AAC_0068	Control	undefined
0913AAC_0069	Patients1Untreated	S56
0913AAC_0070	Control	undefined
0913AAC_0071	Patients1Treated	S56
0913AAC_0072	Control	undefined
0913AAC_0073	Patients1Untreated	S57
0913AAC_0074	Control	undefined
0913AAC_0075	Patients1Treated	S57
0913AAC_0076	Control	undefined
